# Supplementary material for: A high-throughput drug screen reveals means to differentiate triple-negative breast cancer
Source: Oncogene. 2022 Aug 25;41(39):4459–73. doi: 10.1038/s41388-022-02429-0 (PMC9507968; doi:10.1038/s41388-022-02429-0)
Supplement: Supplementary file 8 — Supplementary table 1 [file 41388_2022_2429_MOESM8_ESM.xlsx]

## Sheet: Sheet1
plate nb	Col.	Row	INCHI	N	Ch 2
6	13	10	[Na+].N[C@H](CS)CCS(O)(=O)=O	-2.014	452
5	13	14	[O-][N+](=O)C1=C(C=CC2=NON=C12)Nc3cc(F)cc(Cl)c3	-0.613	786
12	8	9	[O-][N+](=O)C1C=CSC=1NCc2ccccc2	-1.888	586
3	4	21	[O-][N+](=O)c1cc(ccc1C(=O)C2C(=O)CCCC2=O)C(F)(F)F	0.203	705
6	12	16	[O-][N+](=O)c1cc(ccc1Cl)S(=O)(=O)Nc2ccc(Cl)cc2C(=O)Nc3ccc(Cl)cc3	6.918	271
16	11	13	[O-][N+](=O)c1cc(ccc1Cl)S(=O)(=O)NCCc2ccccn2	21.129	298
22	16	18	[O-][N+](=O)c1cc(ccc1N2CCOCC2)C(=O)Nc3cccc(c3)S(=O)(=O)N4CCCC4	4.653	550
20	1	13	[O-][N+](=O)c1cc(ccc1NCCCCCO)C(F)(F)F	-1.624	463
19	16	11	[O-][N+](=O)c1ccc(cc1)C(=O)Nc2cccc(c2)C4=Nc3ncccc3O4	14.143	358
16	10	20	[O-][N+](=O)c1ccc(cc1)C(=O)Nc2ccccc2C(=O)Nc3cccc(c3)C(O)=O	-2.4	620
12	16	12	[O-][N+](=O)c1ccc(cc1)C(O)CNC(=O)C2=COCCO2	0.0586	607
24	11	12	[O-][N+](=O)c1ccc(cc1)C2=CN=C3CCCN23	1.947	506
22	13	5	[O-][N+](=O)c1ccc(cc1)C3=CC(=O)N2N=C(C=C2N3)c4ccc(Cl)cc4	-3.594	452
10	3	2	[O-][N+](=O)c1ccc(cc1)C3N=C2C=CC=CN2C=3Br	3.054	553
21	6	2	[O-][N+](=O)c1ccc(cc1)N2C=CN=C2SCC(=O)NCc3ccccc3	0.238	561
17	12	21	[O-][N+](=O)c1ccc(cc1)N2CCC(CC2)C(O)=O	3.082	430
1	13	20	[O-][N+](=O)c1ccc(cc1)N2CCC(O)CC2	-1.917	675
2	4	4	[O-][N+](=O)c1ccc(cc1)N2CCCC(CO)C2	-2.456	741
22	1	2	[O-][N+](=O)c1ccc(cc1)N2CCN(CC2)c4ncnc5c3cc(F)ccc3Nc45	1.238	511
23	14	15	[O-][N+](=O)c1ccc(cc1)N4C(=O)N(c2ccccc2)C3CS(=O)(=O)CC34	-1.885	396
22	5	8	[O-][N+](=O)c1ccc(cc1)NC(=O)CN3C(=O)NC2(CCCCC2)C3=O	-5.374	582
3	10	8	[O-][N+](=O)c1ccc(cc1)OC(=O)N2CCC(CC2)C(O)(c4ccc3OCOc3c4)c6ccc5OCOc5c6	-2.155	725
18	2	2	[O-][N+](=O)c1ccc(cc1)S(=O)(=O)N2CCCC2C3=CC=CO3	-3.489	691
16	5	3	[O-][N+](=O)c1ccc(Cl)c(c1)C(=O)N2CCCCC2CO	-0.767	753
1	9	4	[O-][N+](=O)c1ccc(Cl)c(c1)C(=O)Nc2ccncc2	9.597	231
19	10	12	[O-][N+](=O)c1ccc(nc1)N2CCC(CC2)C(=O)Nc3cccnc3	-0.00113	675
20	14	8	[O-][N+](=O)c1ccc(nc1)N2CCCN(CC2)C(=O)Nc3ccccc3	-1.885	517
23	6	10	[O-][N+](=O)c1ccc(NCCO)c(c1)C(=O)OCC(=O)N3CCc2ccccc23	0.456	531
3	7	10	[O-][N+](=O)c1ccc(O)c(C=O)c1	-2.471	634
14	2	20	[O-][N+](=O)c1cccc(c1)C(=O)/C=C/C2=CC=CO2	-4.042	746
1	2	5	[O-][N+](=O)c1cccc(c1)C(=O)NC3=Nc2ccccc2N3CCCO	20.113	547
12	16	8	[O-][N+](=O)c1cccc(c1)C(=O)Nc3ccc(CN2CCOCC2)cc3	-1.1	578
1	11	21	[O-][N+](=O)c1cccc(c1)C2=CCN(C(=O)N2)c3ccccc3O	-1.224	665
19	2	11	[O-][N+](=O)c1cccc(c1)C2=NN(C=C2C(O)=O)c3ccccc3	-3.077	589
5	4	9	[O-][N+](=O)c1cccc(c1)c3nc(cc2cccnc23)c4ccc(cc4)C(O)=O	-1.441	650
18	12	21	[O-][N+](=O)c1cccc(c1)C3NS(=O)(=O)c2ccccc2N=3	-3.506	398
24	5	1	[O-][N+](=O)c1cccc(c1)N2NC=C(C2=O)c3ccccc3	-1.304	565
22	10	13	[O-][N+](=O)c1cccc(c1)S(=O)(=O)N2CCCCC2c3cccnc3	-1.235	511
1	16	18	[O-][N+](=O)c1cccc2C=NNc12	2.249	702
2	10	6	[O-][N+](=O)c1ccccc1C/C(=N\NC2=NC(=CS2)c3ccc(Cl)c(Cl)c3)/C(O)=O	-3.612	777
17	15	13	[O-][N+](=O)c1ccccc1C2C(=O)OCC=2c3ccc(F)cc3	0.8	468
22	9	13	[O-][N+](=O)c1ccccc1C2CC(=O)Nc3ccccc23	4.545	435
14	15	5	[O-][N+](=O)c1cccnc1NCCc2ccncc2	-1.016	681
2	16	9	[O-][N+](=O)C2=CN1CC(COC1=N2)OCc3ccc(cc3)OC(F)(F)F	0.384	780
4	14	12	[O-][N+](=O)c2cc(CNCP(O)(O)=O)c1NC(=O)C(=O)Nc1c2	0.501	784
7	1	15	[O-][N+](=O)c2cc1NC(=O)C(=O)Nc1cc2[N+]([O-])=O	3.227	534
3	11	13	[O-][N+](=O)c2cc1nc(O)c(O)nc1cc2[N+]([O-])=O	0.575	685
6	3	8	[O-][N+](=O)c2ccc1CCNCc1c2	2.05	459
1	11	10	[O-][N+](=O)c3cc(CN1CCC(CC1)C(O)=O)c2NC(=O)C(=O)Nc2c3	-2.14	701
16	5	14	[O-][N+](=O)c3ccc(/C=C/C1=NC(=CS1)c2ccc(F)cc2)cc3	156.038	335
10	16	4	[O-][N+](=O)c3ccc(CC1=NN=C(O1)c2ccccc2Cl)cc3	-0.392	674
3	2	4	[O-][N+](=O)c3ccc(O)c(/C=C2\Sc1ccccc1C\2=O)c3	6.787	566
6	7	21	[O-][N+](=O)c4ccc(CN2C(=O)C(CCc1ccccc12)N[C@@H](CCC3CCCCC3)C(O)=O)cc4	-2.176	541
19	14	18	[O-][N+](=O)c4ccc1c(C=NN1CC(=O)N3CCc2ccccc23)c4	5.711	391
2	11	21	[O-][n+]1ccc(cc1)c2ccc(cc2)C(=O)N3CCN(CC3)S(=O)(=O)c5ccc4cc(Cl)ccc4c5	1.006	573
3	12	15	[O-][n+]3ccc(CNc1ccccc1C(=O)Nc2cccc(c2)C(F)(F)F)cc3	-2.637	885
24	1	11	Brc1ccc(cc1)NCC2=NN=C3CCCCCN23	-6.437	531
2	16	17	Brc1cccc(c1)C2=CNN=N2	-0.15	848
18	5	21	BrC2=NSc3nc1CCCCCc1cc23	1.487	531
2	7	10	Brc2ccc1CCNCc1c2	-0.486	549
24	10	6	BrC3C=CC2=NC(CSC1NC=NN=1)=CN2C=3	-5.639	581
6	15	9	Brc3ccc2Nc1cnccc1c2c3	1.353	512
20	11	1	C(=N/c2nc1ccccc1nc2N3CCCC3)\N4CCOCC4	5.507	334
1	10	22	C(=N/NC1NCCN=1)\c3ccc(\C=N\NC2NCCN=2)cc3	7.542	689
6	15	4	C(C(C1CCCCC1)C2CCCCC2)C3CCCCN3	38.779	91
3	16	12	C(C(NC1=NCCS1)c2ccccc2)c3ccccc3	1.4	788
14	1	6	C(C1=CC=CS1)N2C=CC=C2	-1.49	770
24	2	18	C(C1=NC(=NO1)C2CC2)N3CCC(CC3)C5=Nc4ccccc4S5	-4.676	543
27	8	9	C(C1=NC(=NO1)c2ccc(nc2)N3CCCCCC3)N4CCCC4	-3.109	641
13	1	9	C(C1=NC(=NO1)c2ccc(nc2)N3CCCCCC3)N4CCOCC4	1.796	716
10	9	6	C(C1=NN=C2CCCCCN12)N4CCCc3ccccc34	-1.288	413
14	1	19	C(C1C=C(ON=1)c2ccccn2)C3(COC3)NC4CCCCC4	0.29	577
11	12	21	C(C1CC1)N2CCC[C@H]2C3=NC(=NO3)c4ccnc(c4)N5CCCC5	8.607	723
26	3	14	C(C1CC1)N4CCOCC2(CCCN(C2)c3cnccn3)C4	-3.951	522
5	12	3	C(c1ccc(cc1)C3=Cc2ccccc2C4=NCCN34)N5CCCCC5	21.571	940
19	1	3	C(C1CCC=CC1)N4CCN(Cc3ccc2OCOc2c3)CC4	-3.448	569
16	1	12	C(c1ccccc1)C3=NN2C(=NN=C2c4ccccc34)c5cccnc5	13.598	576
14	12	2	C(c1ccccc1)N(Cc2ccccc2)C4=C3CCCC3=NC5=NC=NN45	-0.68	744
12	3	15	C(C1CCCCC1)N2CCC(CC2)C3NC(=NN=3)c4cnccn4	1.097	674
15	6	1	C(c1ccccc1)N2CCCC(C2)C3NN=C(N=3)c4cccnc4	1.794	582
17	14	11	C(c1ccccc1)N3N=Nc2c(ncnc23)N4CCCCC4	-2.53	453
24	15	17	C(c1ccccc1)N3N=Nc2c(ncnc23)N4CCN(CC4)c5ccccc5	8.369	517
20	13	11	C(c1ccccc1)N4C2=NC(=CN2c3ccccc34)c5ccc(cc5)c6ccccc6	-3.743	540
17	8	7	C(c1ccccn1)N4CCCN3c2ccccc2N=C3C4	-2.45	412
20	7	3	C(c1cccnc1)N2CCC(CC2)C3=NN=CN3c4ccccc4	0.104	649
27	14	10	C(c1cccnc1)N2CCCC2C3N=NN4C=C(C=CC=34)C5CC5	5.543	448
15	5	17	C(C1CCN(CC1)C2CCOC2)c4cc(Nc3cnccn3)ncn4	-3.283	594
16	8	10	C(c1ccnc(n1)N2CCCC2)N3CCCCC3C4=CC=NN4	1.391	696
11	12	14	C(c1ccnc2ccccc12)N3CCOC(C3)c4cccc(n4)c5cncnc5	0.773	575
27	10	9	C(C1CNCCOC1)c3ccc2NN=Cc2c3	-2.724	602
11	7	4	C(c1cncnc1)N4CCCN(CC3Nc2ccccc2N=3)CC4	-1.07	641
9	15	16	C(C1NN=NC=1c2ccccc2)N3CCC6(CC3)Nc4ccccc4C5=NCCN56	1.023	755
2	1	9	C(c2ccc(CN1CCCNCCNCCCNCC1)cc2)N3CCCNCCNCCCNCC3	0.534	847
17	1	22	C(c2ccc1OCOc1c2)N3CCN(CC3)c4nc(nc5SC(=Cc45)c6ccccc6)c7ccccc7	8.681	371
5	10	6	C(c2ccc1OCOc1c2)N3CCN(CC3)c4ncccn4	-2.314	810
8	15	4	C(C2CCN(CC1=CNC=N1)CC2)c4cc(Nc3ccccn3)ncn4	-2.201	540
6	2	4	C(CC1=CNc2ccccc12)Nc3ccc(cc3)Nc4ccncc4	10.609	481
6	16	1	C(Cc1ccccc1)NCc2ccccc2	4.891	495
14	9	19	C(Cc1ccccn1)NC3=NN2C(=CN=C2S3)c4cccnc4	5.872	535
1	14	19	C(CN(Cc1ccccn1)Cc2ccccn2)N(Cc3ccccn3)Cc4ccccn4	345.567	23
3	15	16	C(CN1CCCCC1)Oc2cccc(c2)C3=NNc4ccc(cc34)C5NN=CN=5	1.744	893
7	7	6	C(CNC(c1ccccc1)c2ccccc2)NC(c3ccccc3)c4ccccc4	24.544	390
13	9	18	C(CNc1cc(nc(n1)c2cccnc2)c3ccncc3)CN4CCOCC4	14.965	574
21	13	21	C(CNc1nc(nc2ccccc12)C3=CC=CS3)Cc4ccccc4	15.334	379
20	12	7	C(CNc1ncnc2NC=Nc12)CN3C=CN=C3	-2.995	372
3	11	9	C(CNCc1ccc(cc1)c2ccccn2)NCc3ccc(cc3)c4ccccn4	44.215	766
26	12	18	C(COc1ccccc1)NCC2CCCO2	-2.462	343
2	3	16	C(Nc1ncnc2N=CNc12)C3=CC=CO3	-2.609	836
7	1	17	C(Nc1ncnc2NC=Nc12)C3=CC=CO3	2.538	475
20	3	6	C(NC2=C1CCCC1=NC3=NC=NN23)C4=CC=CO4	-2.876	601
18	2	4	C(NC2=Nc1ccccc1CS2)c3cccnc3	-2.752	526
14	3	22	C(Nc2ncnc3c1ccccc1Nc23)c4ccccn4	1.639	641
2	10	19	C(NC3C=CC2=NC=C(c1ccncc1)N2N=3)c4ccccc4	23.26	311
25	3	3	C(Nc3nnc(C1=NC(=NO1)C2CC2)c4ccccc34)C5=CC=CO5	-6.576	508
21	8	7	C(Nc3nnc(C1=NC(=NO1)C2CC2)c4ccccc34)c5ccccc5	0.759	569
22	7	4	C(NCc1cccc2ccccc12)C3CCNCC3	79.969	562
4	13	6	C(Oc1ccc(cc1)C3=Nc2ccccc2N3Cc4ccccc4)C(C5CCNCC5)N7C(=Nc6ccccc67)c8ccccc8	49.952	147
7	15	11	C(Oc1ccc(cc1)C3=Nc2ccccc2N3Cc4ccccc4)C(C5CCNCC5)N7C(=Nc6ccccc67)c8ccccc8	23.024	124
1	10	10	C(Oc1ccccc1C2CC2)C3NCCN=3	-1.707	666
22	9	21	C(Oc3ccc2NC1CCCCCCC=1c2c3)c4ccccc4	-0.538	618
5	8	6	C(S/C(/NC1CCCCC1)=N\C2CCCCC2)C3=CSC4=NCCN34	9.111	815
10	11	19	C(SC1=CNc2ccccc12)c3ccccc3	-2.566	493
24	13	18	C(SC2Nc1ccccc1N=2)C3C=C(ON=3)c4ccccc4	-1.788	596
26	13	21	C(SC3C=CC2=NN=C(c1ccccn1)N2N=3)c4ccccn4	-4.282	364
4	9	14	C[C@](N)(CCP(O)(O)=O)C(O)=O	-1.448	936
6	15	6	C[C@]1(CCCN1C5N=C(NC2C=C(NN=2)C3CC3)C4=CC=CN4N=5)C(=O)Nc6ccc(F)nc6	3.402	310
4	3	15	C[C@]1(CCSC(N)=N1)c3cc(c2cncnc2)c(F)cc3F	7.897	785
5	9	16	C[C@]1(O)C[C@H](C1)C2=NC(=C3C(N)=NC=CN23)c5ccc4ccc(nc4c5)c6ccccc6	43.728	539
4	3	19	C[C@]12CC[C@H](O)C[C@H]1CC[C@@H]3[C@@H]2CC[C@]4(C)[C@H](CC[C@]34O)C5COC(=O)C=5	56.376	83
1	10	19	C[C@]12CC[C@H](O)CC1=CC[C@@H]3[C@@H]2CC[C@]4(C)C(=CC[C@@H]34)N6C=Nc5ccccc56	5.518	475
4	11	11	C[C@]12CCC(=O)C=C1C=C[C@@H]3[C@@H]2CC[C@@]4(C)[C@H]3CC[C@@]45CCC(=O)O5	-5.222	944
6	14	10	C[C@]13CCC(=O)C=C1C[C@@H](Sc2ccccc2)C4C3CC[C@@]5(C)C4CC[C@@]56CCC(=O)O6	2.851	608
13	10	10	C[C@]13CN(C[C@H]1NC(=O)c2ccccc2C3=O)C(=O)c4ccccc4	-1.878	709
21	16	14	C[C@]14CCCC(=C)C1C[C@@H]3C(CN[C@@H]2CONC2=O)C(=O)O[C@@H]3C4	5.769	542
13	2	21	C[C@]14CN2C[C@](C)(CN(C1)C2C3=CC=CO3)C4=O	-1.378	634
26	7	16	C[C@]14CN2C[C@](C)(CN(C1)C2c3cccnc3)C4=O	-3.127	504
17	10	1	C[C@]15CN2C[C@](C)(CN(C1)C2c3ccc(cc3)OCc4ccccc4)C5=O	6.378	451
24	1	1	C[C@]15CN2C[C@@](CN(C1)C2c3ccccn3)(c4ccccc4)C5=O	-4.571	608
14	16	4	C[C@]23C(=O)N(c1cccc(c1)C(O)=O)C(=O)N2CCC4=C3Nc5ccccc45	-0.51	610
15	5	8	C[C@]23CC[C@](O)(C#Cc1ccccc1)[C@@]2(C)CCC3=O	-1.813	536
11	7	10	C[C@]24CN(Cc1ccccc1)C[C@H]2NC(=O)c3ccccc3C4=O	-1.983	769
12	3	22	C[C@]24CN(CCN1CCCC1)C[C@H]2NC(=O)c3ccccc3C4=O	2.511	585
27	9	21	C[C@]34C(=O)N(c1ccc(cc1)C(=O)NCC2=CC=CO2)C(=O)N3CCC5=C4Nc6ccccc56	-2.415	596
14	16	9	C[C@]34C(=O)N(c1ccccc1C(=O)NC2CCCC2)C(=O)N3CCC5=C4Nc6ccccc56	-1.106	1033
15	4	19	C[C@]34C(=O)N(c1ccccc1C(=O)NCC2CCCO2)C(=O)N3CCC5=C4Nc6ccccc56	-1.777	482
6	13	1	C[C@]34CC[C@@H]2c1ccc(cc1CC[C@H]2[C@@H]3CCC4=O)OS(N)(=O)=O	-0.844	573
3	8	1	C[C@]34CC[C@@H]2c1ccc(O)cc1CC[C@H]2[C@@H]3CC[C@H]4O	-0.952	711
4	4	6	C[C@]5(COc1ccc(cc1)N2CCC(CC2)Oc3ccc(cc3)OC(F)(F)F)CN4C=C(N=C4O5)[N+]([O-])=O	-1.924	744
4	15	3	C[C@@](N)(CCc1ccc(cc1)C(=O)CCc2ccc(cc2)c3ccccc3)COP(O)(O)=O	-2.695	701
1	6	11	C[C@@](O)(C(=O)Nc1ccc(cc1Cl)C(O)=O)C(F)(F)F	1.196	737
6	9	6	C[C@@](O)(C(=O)Nc1ccc(cc1Cl)S(=O)(=O)N2CCNCC2)C(F)(F)F	-1.493	628
22	11	4	C[C@@]2(CO)[C@H](O)CC[C@@]3(C)[C@H](/C=C/C1=CCOC1=O)C(=C)CCC23	-3.547	473
9	15	9	C[C@@]23C[C@H](CN)N(C(=O)CCc1cccnc1)[C@@H]2CCCC[C@H]3O	1.535	530
6	15	5	C[C@@H]([C@@H](O)c1ccc(O)cc1)N2CCC(O)(CC2)c3ccccc3	-0.52	490
4	1	15	C[C@@H]([C@@H](O)c1ccc(O)cc1)N2CCC(O)(CC2)c3ccccc3	-1.321	697
2	8	21	C[C@@H](C(=O)N(Cc1cccc(O)c1F)C3Cc2ccccc2C3)N5CCc4ccccc4[C@@H]5c6ccccc6Cl	75.712	65
5	7	2	C[C@@H](C(O)=O)c2ccc(c1ccccc1)c(F)c2	-0.386	804
1	15	16	C[C@@H](CN1CCC(CC1)NC(=O)C3=Cc2c(cccc2N3)OCC4CCC4)N5CC[C@H](O)[C@@H](C)C5	27.774	578
7	5	8	C[C@@H](CN1CCN(CC1)S(=O)(=O)c2ccc(Cl)c(Cl)c2)Nc3ncnc4C(C)=CSc34	5.894	394
4	12	6	C[C@@H](CN2CCC(Cc1ccccc1)CC2)[C@@H](O)c3ccc(O)cc3	-3.573	750
24	2	16	C[C@@H](CN2N=Nc1ccccc12)NC(=O)c4ccc3OCCOc3c4	-5.227	497
5	3	1	C[C@@H](N)[C@@H]1CC[C@H](CC1)C(=O)Nc2ccncc2	1.126	858
5	12	22	C[C@@H](N)c1ccc(cc1)C(=O)Nc2ccnc3NC=Cc23	4.236	741
9	2	22	C[C@@H](NC(=O)C1CCCCC1)C3=NN2C=NC(=CC2=N3)c4ccccc4F	0.85	631
17	9	21	C[C@@H](NC(=O)c1cccnc1)C(=O)N2CCN(CC2)c3ccc(Cl)cc3	-5.552	466
5	4	21	C[C@@H](Nc1ncnc2NC(=Cc12)c3ccc(O)cc3)c4ccccc4	23.11	144
1	15	7	C[C@@H](Nc1ncnc2NC(=Cc12)c4ccc(CN3CCOCC3)cc4)c5ccccc5	43.546	231
21	1	7	C[C@@H](Nc1ncnc3c1CN(C2CCCNC2)C(=O)CN3C)c4ccccc4	2.112	500
3	9	2	C[C@@H](NCCCc1cccc(c1)C(F)(F)F)c2cccc3ccccc23	55.262	90
24	12	16	C[C@@H](O)CNC(=O)c2ccc1N=C(Sc1c2)N3C=CC=C3	2.244	524
5	7	10	C[C@@H](OC(=O)NC1=C(C=NN1C)c2ccc(cc2)c3ccc(cc3)C4(CC4)C(O)=O)c5ccccc5	-2.04	833
6	5	2	C[C@@H]1CC[C@H](CC1)C(=O)CCC(O)=O	2.29	576
7	11	8	C[C@@H]1CCCN1c3cc(cc(Nc2cc(C#N)ccn2)n3)C4(C#N)CCN(C)CC4	42.03	41
5	2	15	C[C@@H]1CCN(C[C@@H]1N(C)c2ncnc3NC=Cc23)C(=O)CC#N	0.447	728
3	13	11	C[C@@H]1CN(C(=O)[C@@](C)(O)C(F)(F)F)[C@@H](C)CN1Cc2ccccc2	-0.391	782
5	11	16	C[C@@H]1CN(C[C@H](C)N1)c3ncc(c2cccc(Cl)c2Cl)c(N)n3	11.605	841
3	4	7	C[C@@H]1CN(CCN1C(=O)c2ccc(C#N)cc2)C(=O)[C@@](C)(O)C(F)(F)F	-2.9	728
2	4	1	C[C@@H]1CN(CCN1C(=O)OCc2ccccc2)C(=O)[C@@](C)(O)C(F)(F)F	0.155	750
5	3	13	C[C@@H]1CN(CCN1c2ccc(C#N)cn2)c4nnc(Cc3ccccc3)c5ccc(C#N)cc45	45.783	398
6	6	2	C[C@@H]1COCCN1c2cc(nc(n2)c3cccc4NC=Cc34)C5(CCOCC5)S(C)(=O)=O	27.696	339
2	12	13	C[C@@H]1COCCN1c2nc(cc3c2N=CN3C)c4nncc5NC=Cc45	17.192	450
2	9	13	C[C@@H]1COCCN1c2nc(nc3NC(=Nc23)c4cccc5NC=Cc45)N6CCOC[C@@H]6C	-1.929	484
5	16	20	C[C@@H]1COCCN1c2nc(nc3NC(=Nc23)c4cccc5NC=Cc45)N6CCOC[C@H]6C	3.161	492
5	15	20	C[C@@H]1COCCN1C4=CC(=O)N3CC[C@H](N(Cc2cncc(Cl)c2)C3=N4)C(F)(F)F	0.282	803
3	6	22	C[C@@H]1NC[C@@H](O)[C@H](O)[C@@H]1O	-1.526	745
5	12	12	C[C@@H]2[C@@H]1NC[C@@H](C)C[C@H]1O[C@]26CC[C@@H]3C(C[C@H]5[C@H]3CC=C4C[C@@H](O)CC[C@@]45C)=C6C	-0.705	860
23	9	17	C[C@@H]2C(=O)N1CCN(C[C@H]1C(=O)N2C)S(=O)(=O)c3ccc(Cl)cc3	-3.825	423
9	16	2	C[C@@H]2C(=O)N1CCN(C[C@H]1C(=O)N2C)S(=O)(=O)c3ccccc3Cl	-0.369	655
1	14	13	C[C@@H]2CC[C@@H](COc1ccc(F)cn1)CN2C(=O)c3cc(C)ccc3c4ncccn4	4.874	824
26	14	20	C[C@@H]2CCC1[C@](C)(CO)[C@@H](O)CC[C@]1(C)[C@@]24CCC3(CCOC3)O4	-4.138	309
4	2	15	C[C@@H]2CCC1C(C)(C)[C@H](O)[C@H](O)C[C@]1(C)[C@@]24Cc3c(O)cc(C=O)c(C(O)=O)c3O4	1.342	860
4	14	11	C[C@@H]2CCC1C(C)(C)[C@H](O)[C@H](O)C[C@]1(C)[C@@]24Cc3c(O)cc(C=O)c(C(O)=O)c3O4	-1.192	770
5	2	9	C[C@@H]2CN(Cc1ccc(F)cc1)CCN2C(=O)COc3ccc(Cl)cc3NC(N)=O	7.4	581
1	14	20	C[C@@H]2OCC1(CCN(C)CC1)O2	-1.317	549
4	10	19	C[C@@H]3C[C@H]1O[C@@H]1/C=C\C=C\C(=O)Cc2c(Cl)c(O)cc(O)c2C(=O)O3	26.245	122
5	1	14	C[C@@H]3CN2N=CC(C1CCN(CC1)S(C)(=O)=O)=C2CN3c4cc(Cl)nc5NC=Cc45	16.576	402
4	4	20	C[C@@H]4C[C@H]3[C@@H]2CCC1=CC(=O)C=C[C@]1(C)[C@@]2(F)[C@@H](O)C[C@]3(C)[C@@]4(O)C(=O)CO	-1.579	801
13	7	21	C[C@@H]4CC[C@H]2C(CN1CCN(C)CC1)C(=O)O[C@@]25[C@@H]3O[C@]3(C)CC[C@@H]45	-3.991	399
27	2	21	C[C@@H]4CC[C@H]2C(CN1CCOCC1)C(=O)O[C@@]25[C@@H]3O[C@]3(C)CC[C@@H]45	-8.596	595
7	3	17	C[C@@H]4CN(CCCN3c1ccccc1c2ccccc23)C[C@H](C)N4	34.957	358
4	10	8	C[C@@H]4CN(CCCN3c1ccccc1c2ccccc23)C[C@H](C)N4	14.733	754
4	14	1	C[C@H](/C=C/[C@@H](O)C1CC1)[C@H]3CC[C@H]4\C(=C\C=C2\C[C@@H](O)C[C@H](O)C\2=C)\CCC[C@]34C	8.132	710
6	5	4	C[C@H](C1=CN=C2C=CC(=NN12)C3C=NN(CCO)C=3)c5c(F)cc4ncccc4c5F	0.969	657
6	14	15	C[C@H](c1ccc(F)cc1CCCC(O)=O)N(c2cc(F)ccc2F)S(=O)(=O)c3ccc(Cl)cc3	1.026	604
6	13	5	C[C@H](Cc2ccc1OC(Oc1c2)(C(O)=O)C(O)=O)NC[C@H](O)c3cccc(Cl)c3	-0.297	354
1	13	19	C[C@H](CCC(O)=O)[C@H]3CC[C@H]4[C@@H]2[C@@H](O)C[C@@H]1C[C@H](O)CC[C@]1(C)[C@H]2CC[C@]34C	-2.084	610
3	8	20	C[C@H](CCCC(C)(C)O)[C@H]3CC[C@H]4[C@@H]2[C@H](O)C=C1C[C@@H](O)CC[C@]1(C)[C@H]2CC[C@]34C	-4.339	984
1	13	22	C[C@H](CCCC(C)(C)O)[C@H]3CC[C@H]4[C@@H]2CC=C1C[C@@H](O)CC[C@]1(C)[C@H]2CC[C@]34C	3.768	623
2	4	2	C[C@H](CCN1CCC(C)CC1)N(C)S(=O)(=O)c2cccc(C)c2	-1.622	1029
12	5	19	C[C@H](CN2N=Nc1ccccc12)NC(=O)c4ccc3OCOc3c4	-1.287	673
14	7	6	C[C@H](CN2N=Nc1ccccc12)NC(=O)CCC3C(C)=NOC=3C	-3.039	636
5	1	22	C[C@H](N)C(=O)NCc1cccc(c1)N2N=C(C=C2C3=NN=C(O3)c4ccccc4Cl)C(F)(F)F	12.274	598
4	12	1	C[C@H](NC(=O)[C@@H](CC1=CNc2ccccc12)NC(=O)[C@@H](N)CC3=CN=CN3)C(=O)N[C@@H](CC4=CNc5ccccc45)C(=O)N[C@H](Cc6ccccc6)C(=O)N[C@@H](CCCCN)C(N)=O	-0.932	767
7	7	10	C[C@H](NC(=O)[C@H](Cc1ccccc1)NC(=O)OCc2ccccc2)C(=O)CF	10.673	557
7	13	13	C[C@H](NC(=O)[C@H]1NCC[C@@H]1O)c2ccc(cc2)C4=NOC(CCC3CCCC3)=N4	44.201	508
2	10	20	C[C@H](NC(=O)C(=O)Nc1ccccc1C(C)(C)C)C(=O)N[C@@H](CC(O)=O)C(=O)COc2c(F)c(F)cc(F)c2F	-2.525	781
3	13	9	C[C@H](NC(=O)C(C)(C)Oc1ccc(cn1)C(F)(F)F)[C@@H](Cc2ccc(Cl)cc2)c3cccc(C#N)c3	9.44	451
20	9	14	C[C@H](NC(=O)C1(CCN(CC1)C(=O)[C@H]2CSCN2C(=O)OC(C)(C)C)c3ccccc3)C(O)=O	-0.816	606
5	3	15	C[C@H](NC(=O)c1c(C)cc(cc1C)c2cccc(c2)N[C@H](C)c3ccc(Cl)c(C)c3)C(O)=O	-1.504	723
21	2	4	C[C@H](NC(=O)c1cc3c(cn1)Nc2ccccc23)C(O)=O	-2.395	393
25	10	3	C[C@H](NC(=O)c1ccc(Cl)cc1Cl)C(=O)NCC2=CC=CO2	-3.11	517
3	14	18	C[C@H](NC(=O)C1SC=CC=1OCc2ccc(Cl)cc2)c3ccccc3	4.585	757
7	9	19	C[C@H](NC(=O)Cc1cc(F)cc(F)c1)C(=O)N[C@H](C(=O)OC(C)(C)C)c2ccccc2	1.093	639
1	1	15	C[C@H](NC(=O)O[C@@H](CC1CCCCC1)C(=O)N2CCOCC2)C(=O)C4=Nc3ccccc3O4	2.122	730
20	10	20	C[C@H](NC1=NS(=O)(=O)c2ccccc12)C(=O)NCc3ccccc3CN4CCCC4	-3.047	432
5	16	17	C[C@H](Nc1ncnc2NC=Nc12)C4=Cc3cccc(Cl)c3C(=O)N4c5ccccc5	-1.699	775
1	9	13	C[C@H](NCc1ccc4c(c1)N=C(NC(=O)C2=CC=C(S2)C3C=NNC=3)N4CC(C)(C)O)C(C)(C)C	201.184	44
2	5	13	C[C@H](NCCc1ccc(O)cc1)[C@H](O)c2ccc(O)cc2	-2.828	773
6	5	5	C[C@H](Oc1cc(cnc1N)C2C=NN(C=2)C3CCNCC3)c4c(Cl)ccc(F)c4Cl	24.457	420
1	11	4	C[C@H](Oc1ccc(cc1C(=O)N2CCN(CC2)c3ncc(cc3F)C(F)(F)F)S(C)(=O)=O)C(F)(F)F	-1.421	536
5	15	13	C[C@H]1C[C@@H](C)C[C@H](C)[C@@H](O)/C(/C#N)=C/C=C\C[C@H](OC(=O)C[C@H](O)[C@@H](C)C1)[C@@H]2CCC[C@H]2C(O)=O	845.535	20
3	2	13	C[C@H]1C[C@@H]1CN4C(C)=C(CO)c3cnnc(OCc2ccc(F)cc2)c34	13.925	397
7	3	1	C[C@H]1C[C@H](C)C(=O)[C@@H](C1)[C@H](O)CC2CC(=O)NC(=O)C2	12.68	183
5	10	13	C[C@H]1C[C@H](C)C(=O)[C@@H](C1)[C@H](O)CC2CC(=O)NC(=O)C2	11.983	264
1	6	15	C[C@H]1CC(N)=N[C@H]2CCC[C@@H]12	4.047	629
1	15	3	C[C@H]1CCCN(C1)C(=O)[C@@H]3Cc2ccccc2N3C4C=CC(=O)N(C)N=4	-1.005	689
27	15	14	C[C@H]1CN(C[C@@H]1C2=NC(=NO2)c3ccncc3)C(=O)C4CCCCC4	-1.108	576
5	7	6	C[C@H]1O[C@H]([C@H](O)[C@@H]1O)N2C=C(F)C(=O)NC2=O	-1.211	549
5	2	13	C[C@H]2CCC/C=C/[C@@H]1C[C@H](O)C[C@H]1[C@H](O)/C=C/C(=O)O2	101.455	48
18	10	17	C[C@H]3C(=O)N(C)[C@@H]2CCN(C(=O)C1CCCCC1)[C@@H]2C(=O)N3C	-5.277	406
4	14	15	C[C@H]4[C@H](Oc1ccc(nn1)c3ccc2NC=Cc2c3)C5CCN4CC5	-2.626	967
4	8	17	C[C@H]4[C@H](Oc1ccc(nn1)c3ccc2NC=Cc2c3)C5CCN4CC5	-2.648	821
3	13	10	C[C@H]4[C@H](Oc1ccc(nn1)c3ccc2NC=Cc2c3)C5CCN4CC5	-2.694	802
5	12	9	C[C@H]4[C@H]3c1ccccc1Cc2ccccc2N3CN4C	-2.343	887
21	10	10	C[C@H]4CCC=C5C[C@H]3OC(=O)C(CN1CCN(CC1)c2ccccn2)[C@H]3[C@H](O)[C@]45C	-5.524	585
17	10	12	C[C@H]4CCN(C(=O)Nc1cccc(c1)N(C)C)[C@@H](Cc2ccccc2)C5=Nc3ccccc3N45	17.974	501
4	13	5	C[C@H]4CN(Cc3ccc(CC(=O)N1CCC(CC1)Nc2cccc(F)c2)cc3)CCN4	-0.0041	620
7	15	12	C[C@H]7CN(CC[C@@]1(O)CC[C@@H](CC1)NC(=O)C3=Cc2c(cccc2N3)OCC4=COc5cc(ccc45)OCC6CC6)CC[C@@H]7O	64.882	25
3	6	5	C[N@@+]2(CCCc1ccccc1)CCC[C@H](C2)OC(=O)C(O)(C3=CC=CS3)C4=CC=CS4	-3.88	720
2	4	6	C[N@+]2(CCOc1ccccc1)CC[C@@H](CC2)OC(=O)C(O)(C3=CC=CS3)C4=CC=CS4	-4.666	883
6	7	3	C[N+](C)(C)C[C@H](O)CC(O)=O	1.016	506
5	1	13	C[N+](C)(C)CC(O)=O	1.917	533
1	4	6	C[N+](C)(C)CC#CCOC(=O)Nc1cccc(Cl)c1	-1.083	836
4	13	9	C[N+]1(C)[C@@H]2C[C@H](C[C@H]1[C@@H]3O[C@H]23)OC(=O)C(O)(C4=CC=CS4)C5=CC=CS5	-2.409	621
7	7	12	C[N+]1(C)CCC(C1)OC(=O)C(O)(C2CCCC2)c3ccccc3	1.186	513
3	7	12	C[N+]1(C)CCOC(O)(C1)c2ccc(cc2)c3ccc(cc3)C4(O)C[N+](C)(C)CCO4	-0.441	878
6	11	11	C[n+]1ccc(cc1)c2cc[n+](C)cc2	-0.453	575
3	16	14	C[n+]2cccc1cc(ccc12)NC(=O)c3cccc(c3)C(=O)Nc5ccc4c(ccc[n+]4C)c5	-1.402	740
6	10	10	C[n+]4c1ccccc1cc3Nc2ccccc2c34	465.529	20
4	9	1	C/C(/C=C/[C@@]1(C)[C@H](C)CCC(=O)[C@@H]1C)=C\Cc2c(O)c(Cl)c(C)c(C=O)c2O	5.296	715
4	12	11	C/C(/C=C/[C@@H]1C(C)=CC[C@H](C)C1(C)C)=C\CC[C@@]2(CO)[C@H](CCCO)\C(\CC[C@]2(C)O)=C(\C)/C=O	-2.332	756
2	14	15	C/C(/C=C1/SC(=S)N(CC(O)=O)C/1=O)=C\c2ccccc2	-0.26	730
4	2	10	C/C(/C=N/NC(N)=N)=N\NC(N)=N	55.512	174
3	15	13	C/C(/CP(O)(O)=O)=C\C(N)C(O)=O	0.00103	750
7	3	9	C/C(/N)=N\CCCC[C@H](N)C(O)=O	0.278	541
26	12	6	C/C(/N[C@@H]1CSCC1O)=C2/C(=O)CC3[C@@H]/2C3(C)C	-3.12	275
1	15	18	C/C(/O)=C(\C#N)/C(=O)Nc1ccc(cc1)C(F)(F)F	4.321	655
6	11	14	C/C(=C(/CCO)\SSCC1CCCO1)/N(C=O)Cc2cnc(C)nc2N	-1.357	505
6	10	6	C/C(=C\c1ccc(cc1)C(O)=O)/c2ccc3c(c2)C(C)(C)CCC3(C)C	-1.383	514
1	10	9	C/C(=C\c2ccc(Cc1cccnc1)cc2)/C(O)=O	-2.946	673
19	5	14	C/C(=N\N(C)S(=O)(=O)c1ccc(C)cc1)/c2ccc(cc2)N3C=NN=N3	-3.434	580
2	10	3	C/C(=N\NC(=O)[C@@H]1C(=O)NC[C@H]1c2ccccc2)/c3cccc(Br)c3	-1.468	843
5	4	14	C/C=C(\C)/[C@H](O)[C@H](C)/C=C(\C)/C=C/C/C(/C)=C/Cc1nc(OC)c(OC)c(O)c1C	7.165	635
1	8	7	C/C=C/C(=O)N2[C@@H](Cc1ccccc1)COC2=O	1.958	525
11	3	3	C/C=C/C(=O)Nc1ccc(cc1)N2CCN(C)CC2	-1.095	666
4	2	11	C/C=C/C1=CC(=O)C(O)C1O	3.555	625
12	5	15	C/N=C(/Nc1cccnc1)\c2ccccc2	0.728	622
1	2	9	C#C[C@]4(O)CC[C@H]3[C@@H]2CCc1cc(O)ccc1[C@H]2CC[C@@]34C	5.748	654
3	6	16	C#CCN(C)CC2=Cc1ccccc1Oc3ccccc23	-2.695	762
5	6	6	C#CCN[C@@H]1CCc2ccccc12	-2.744	709
1	10	14	C#CCOC(=O)C1CN(C)CCC=1	-0.049	778
6	10	13	C#CCOc1ccc2c(c1)C(=NC(=O)N2Cc3ccc(Br)cc3)c4ccc(cc4)C(C)C	13.745	401
3	9	3	C#CCOc1ccc2c(c1)C(=NC(=O)N2Cc3cccc(c3)OCCO)c4ccc(cc4)C(C)C	30.974	403
1	13	21	C#CCOc1ccc2c(c1)C(=NC(=O)N2Cc3cccc(n3)OCCO)c4ccc(cc4)C(C)C	4.281	569
4	4	5	C#CCOc1ccc2c(c1)C(=NC(=O)N2Cc3cccc(n3)OCCOC)c4ccc(cc4)C(C)C	9.001	681
1	2	11	C#CCOc1ccc2c(c1)C(=NC(=S)N2Cc3cccc(c3)OCCO)c4ccc(cc4)C(C)C	17.765	419
2	9	19	C#CCOc3ccc2nc(nc(c1ccc(cc1)C(C)C)c2c3)C(=O)c4ccc(cc4)C(C)C	5.976	672
5	1	12	C=C[C@H]1CN2CC[C@H]1C[C@@H]2[C@@H](O)c3ccnc4ccc(cc34)OC	-0.753	771
2	3	9	C=C=CCNCCCCNCC=C=C	-2.309	690
3	8	15	C=C1C[C@H](N)[C@@H](C1)C(O)=O	-2.667	736
1	11	13	C=CC(=O)Nc1ccc(cc1)S(=O)(=O)N2CCN(CC2)C(=O)C3CCCC3	8.503	675
5	14	15	C=CC[C@@H]1[C@H](O)CC[C@@]2(C)[C@H]1CC[C@@H]3[C@@H]2CC[C@]4(C)[C@H](CC[C@@H]34)[C@H](C)CCCC(C)C	-0.29	808
6	8	18	C=CC[C@@H]4/C=C(\C)/C[C@H](C)C[C@H](OC)[C@H]5O[C@@](O)(C(=O)C(=O)N1CCCC[C@H]1C(=O)O[C@H](\C(\C)=C\[C@@H]3CC[C@@H](OC(=O)Nc2ccc(CC(=O)OC)cc2)[C@@H](C3)OC)[C@H](C)[C@@H](O)CC4=O)[C@H](C)C[C@@H]5OC	3.105	534
2	4	16	C=Cc1cc(O)cc2N=C(Oc12)c3ccc(O)c(F)c3	5.447	627
20	3	2	C=Cc3ccc(CN1C=CC=C(C1=O)S(=O)(=O)N2CCCC2)cc3	12.011	630
4	3	20	C=CC4=CC[C@H]1[C@@H](C[C@@H](O)[C@]3(O)[C@]1(C)CC[C@@H]2OC(=O)[C@@]23C)[C@H]4C	1.717	852
10	7	8	C=Cc4ccc(CN3C(C(O)=O)=C(CNC1CC1)c2ccccc23)cc4	-0.512	526
3	7	11	C=CCc3cccc(/C=N/NC(=O)CN2CCN(Cc1ccccc1)CC2)c3O	-1.694	630
5	15	7	C=CCC3Oc1cccc(OC)c1c4ccc2NC(C)(C)C=C(C)c2c34	1.329	977
4	16	18	C=CCCCCCCCCC(=O)N[C@H]1CCC(=O)NC1=O	-1.508	733
4	14	5	C=CCN(C)Cc1ccc(cc1)c2ccc(cc2)C(=O)c3ccccc3	1.1	762
6	10	18	C=CCN(CC=C)[C@@H](Cc1ccc(O)cc1)C(=O)NC(C)(C)C(=O)NC(C)(C)C(=O)N[C@@H](Cc2ccccc2)C(=O)N[C@@H](CC(C)C)C(O)=O	-1.116	504
6	1	2	C=CCN3N=C(c1ccc(OC)c(c1)OC)c2cccc(c23)C(F)(F)F	11.33	536
1	12	3	C=CCN4C(=O)c3cnc(Nc1ccc(cc1)N2CCN(C)CC2)nc3N4c5cccc(n5)C(C)(C)O	36.617	189
8	9	13	C=CCNC(=O)C3=CC2C(=O)N1C=CC=CC1=NC=2N3Cc4ccccc4	5.014	659
18	7	11	C=CCNC(=O)C3=CC2C(=O)N1C=CC=CC1=NC=2N3CCCOC	-4.302	666
8	7	6	C=CCNc1ncnc3c1Sc4nc(C(C)C)c2COC(C)(C)Cc2c34	0.476	599
12	11	6	C=CCNc1ncnc3c1Sc4nc(c2COC(C)(C)Cc2c34)N5CCOCC5	-0.731	552
4	6	7	C=CCOc1ccccc1OCC(O)CNC(C)C	-3.224	778
25	4	10	C=CN5N=CC(CN1CCC4(CC1)Nc2ccccc2C3=NCCN34)=C5C	-5.182	550
4	3	3	C1[C@H]2CCCN1CC[C@@H]2Oc3ncc(cn3)c5ccc4NC=Cc4c5	1.802	883
5	6	17	c1[nH]nc(c1c2ccnc3ccccc23)c4ccccn4	-2.649	662
23	10	9	C1=C(ON=C1C2CCCCCN2)c4ccc3OCOc3c4	21.563	591
20	16	7	C1=CN(C=N1)c2ccc(cc2)C3N=NNN=3	0.109	495
25	16	10	C1=CN(C=N1)c2ccc(cn2)C3=NOC(=N3)C5COc4ccccc4O5	1.095	535
27	4	1	C1=CNC(=C1)C2=NC(=NO2)C3N=NN(C=3c4ccncc4)c5ccccc5	0.969	573
24	12	5	C1=COC(=C1)C2CC(NC3=NC=NN23)c4ccccc4	0.248	420
22	15	21	C1=CSC(=C1)C2=NC(=NO2)N3CCCCC3	-1.018	463
11	5	21	C1C=CN(C=1)c2ccnc(n2)c3cccnc3	4.491	567
3	9	13	C1C2CC3CC1CC(C2)(C3)C4=NN=C5CCCCCN45	0.141	788
13	10	19	C1CC(C1)C2=NC(=NO2)c3ccc(nc3)N4C=CC=N4	-0.326	582
21	12	20	C1CC(CCN1)C2=NC(=NO2)c3ccncc3	-1.261	446
5	4	2	c1cc(ccn1)C2SC(=C(C=2c3ccncc3)c4ccncc4)c5ccncc5	27.695	647
2	1	3	C1CC(CCN1)Nc2nccc(n2)C3=CNc4ncccc34	558.869	28
1	6	22	C1CC1C(NC2=NCCO2)C3CC3	0.159	797
20	12	17	C1CC1C2=NC(=CS2)c3ccc(cc3)C4=NOC(=N4)C5CCCO5	-3.696	426
20	1	1	C1CC1c3nc(c2CCCc2n3)N4CCCC4	0.266	655
14	3	18	C1CC1c3nc(c2CCCc2n3)N4CCOCC4	-1.63	547
15	3	11	C1CC1NC3=Nc2ccccc2N4C=NN=C34	1.294	589
20	16	13	C1CCC(C1)NC3=Nc2ccccc2C4=NC(=NN34)c5ccccc5	10.695	506
12	4	19	C1CCC(C1)NC3=Nc2ccccc2NC34CCCNC4	66.602	518
5	2	19	c1ccc(cc1)[C@H]3CN2CCSC2=N3	-2.441	727
4	15	14	c1ccc(cc1)[C@H]3CN2CCSC2=N3	-2.685	690
3	4	10	c1ccc(cc1)C2=CC=CN3C=NC=C23	2.423	679
2	4	8	c1ccc(cc1)c3cc(c2ccccc2)c(nn3)N4CCN(CC4)c5ncccn5	7.633	601
13	15	18	c1ccc(cc1)c3nc2ccccc2c(n3)N5CCc4ccccc4C5	8.885	534
13	6	1	c1ccc(cc1)C3NCc2ccccc2N4C=CC=C34	17.602	670
9	3	19	c1ccc(cc1)N2CCN(CC2)c4nc(c3nccnc3n4)N5CCOCC5	27.612	479
23	5	3	c1ccc(cc1)N2N=NN=C2Oc5ccc4OC3CCCCC=3c4c5	-1.863	589
20	3	3	C1CCC(CC1)NC2=NCCNC23CCOCC3	-1.615	612
3	2	16	C1CCC(CC1)Nc2cc(ccn2)c4nc(c3ccncc3c4c5ccccc5)N6CCNCC6	23.294	141
19	11	10	C1CCC(NC1)C3=Nc2ccccc2S3	62.956	434
23	13	22	c1ccc(nc1)C4Nc2ccccc2C5=Nc3ccccc3N45	-1.69	395
2	9	8	C1CCC2=C(C1)c3cccc4CNCCN2c34	7.878	833
6	7	2	c1ccc3c(c1)Nc2cnccc23	-0.311	637
6	8	15	C1CCCCC/N=C(\CCCCC1)/N[C@H]2CCC[C@H]2c3ccccc3	18.496	249
22	4	16	C1CCN(C1)c3ncnc4c2ccccc2Oc34	-1.782	568
4	1	9	C1CCN(CC1)c2ccc(cc2)OC45CC3CC(CC(C3)C4)C5	1.422	827
18	16	22	C1CCN(CC1)c2ccc(nn2)C3=NC(=NO3)c4ccccc4	2.876	474
11	9	17	C1CCN(CC1)C3=C2CCCC2=NC4=NC=NN34	-1.53	527
1	13	8	C1CN(CCN1)c2cnccn2	-2.428	654
2	7	13	C1CN(CCN1)c3ccc2ccccc2n3	0.768	765
5	11	1	C1CN(CCN1)c3nc(nc2ccccc23)c5ccc4NN=Cc4c5	20.093	720
1	14	11	C1CN(CCN1)C4=NN=C5c2ccccc2Cc3ccccc3N45	1.131	750
4	6	4	C1CN2CCC1[C@H](C2)Oc3ccc(nn3)c5ccc4NC=Cc4c5	-3.001	802
7	7	8	C1CN2CCC1C(=C2)C4=Cc3ccccc3O4	1.076	631
11	9	5	c1cnc(cn1)c3ccc2ccccc2n3	-2.174	812
25	13	10	c1cnc(nc1)N2CCN(CC2)c4ncnc5c3ccccc3Oc45	-0.96	683
2	3	12	c1cncc(c1)C(C2=CNc3ccccc23)C4=CNc5ccccc45	33.005	572
18	14	18	c1cncc(c1)C2=NN=C(O2)C4=Cc3ccccc3O4	-3.624	603
26	7	4	C1CNCC(C1)c2nc(ncc2c3ccncc3)c4ccccc4	3.235	526
15	13	21	C1N=CN(N=1)c2ccc(cc2)C4=CC=NC5=Nc3ccccc3N45	-1.062	770
23	8	13	C1NC(=NC=1c2ccccc2)[C@@H]3COCCN3C4CCNCC4	-2.343	643
16	7	21	C1SC(=C(C=1c2ccccc2)c3ccccc3)N4CCOCC4	-1.687	645
17	16	18	c2ccc1OC(COc1c2)C4=NN=C5CSc3ccccc3N45	1.114	504
15	10	6	C2Oc1ccc(cc1O2)C3NN=NN=3	-2.102	545
1	8	22	C3CC2NN=C(C1NN=NN=1)C=2C3	-0.986	696
25	4	6	c4ccc(Nc1ccc(nc1)C2CN(CCO2)c3ncccn3)nc4	-6.91	498
25	15	20	C5COC1(CCN(CC1)c2ccc(cn2)C3=NC(=NO3)c4ccccc4)O5	-1.122	580
4	13	13	CC(=C)[C@H]1CN[C@H](C(O)=O)[C@H]1CC(O)=O	-0.854	822
10	16	7	CC(=C)CN2C(CNC(C)=O)=Nc1ccccc12	0.351	494
6	15	3	CC(=N)NCCCC[C@H](N)C(O)=O	0.639	464
1	1	5	CC(=N)NCCSC[C@](C)(N)C(O)=O	4.452	680
5	10	11	CC(=O)[C@H]3CC[C@H]4[C@@H]2CC[C@@H]1C[C@H](O)CC[C@]1(C)[C@H]2CC[C@]34C	-1.136	851
6	1	6	CC(=O)[C@H]3CC[C@H]4[C@@H]2CC[C@H]1C[C@@H](O)CC[C@]1(C)[C@H]2CC[C@]34C	4.532	476
5	15	5	CC(=O)[C@H]3CC[C@H]4[C@@H]2CCC1=CC(=O)CC[C@]1(C)[C@H]2CC[C@]34C	-2.356	833
25	14	15	CC(=O)C(C)SC2=Nc1ccccc1C(=O)N2c3ccc(C)cn3	0.219	452
27	12	21	CC(=O)C1=C(Nc2ncccc12)C3CC3	4.145	420
12	14	15	CC(=O)C1=CC(=NO1)c2ccc(Cl)cc2Cl	-1.418	675
17	4	18	CC(=O)C1=CSC(=N1)c2ccccc2	-5.365	521
24	13	21	CC(=O)c1cc(F)ccc1OCc2ccccc2	4.778	485
23	11	5	CC(=O)c1ccc(cc1)N2CCN(CC2)C(=O)CN4C(=O)Nc3ccccc3C4=O	-2.544	365
14	14	2	CC(=O)c1ccc(cc1)N2CCN(CC2)c3ncnc4c3C(=CN4c5ccc(Br)cc5)c6ccccc6	0.776	761
11	15	13	CC(=O)c1ccc(cc1)N2CCNCC2	-1.657	706
18	10	19	CC(=O)c1ccc(cc1)N3CCN(CC(=O)Nc2ccccc2)CC3	-6.366	459
21	7	17	CC(=O)c1ccc(cc1)N4CCN(CC(=O)Nc3ccc2OCCOc2c3)CC4	-5.243	386
14	14	18	CC(=O)c1ccc(cc1)NC(=O)C3C=CC2=NN=CN2C=3	0.235	556
27	15	3	CC(=O)c1ccc(cc1)NC(=O)c3nc2ccccc2nc3N4CCCC4	11.01	645
22	16	3	CC(=O)c1ccc(cc1)NC(=O)CC3C(=O)NC4=Nc2ccccc2N34	1.962	373
17	15	11	CC(=O)c1ccc(cc1)NC(=O)CCC4=C(C)C3C(C)=NN(c2ccccc2)C=3N(C)C4=O	13.351	383
16	11	1	CC(=O)c1ccc(cc1)NC(=O)CCCN3C(=O)COc2ccc(C)cc23	23.451	703
23	1	11	CC(=O)c1ccc(cc1)NC(=O)CN(CC(=O)Nc2ccc(cc2)C(C)=O)Cc3ccccc3	0.0812	529
27	11	13	CC(=O)c1ccc(cc1)NC(=O)CN(CC(=O)Nc2ccc(cc2)C(C)=O)S(=O)(=O)c3ccc(C)cc3C	11.525	508
23	6	6	CC(=O)c1ccc(cc1)NC(=O)COC(=O)C2=CNc3ccccc23	-0.0341	450
12	12	22	CC(=O)c1ccc(cc1)NC(=O)COC4=COC(CN3CCc2ccccc2C3)=CC4=O	1.15	468
21	5	10	CC(=O)c1ccc(cc1)NC(=O)CSC4C=CC3=NN=C(c2ccncc2)N3N=4	-0.221	391
13	12	12	CC(=O)c1ccc(cc1)NC(=O)NC2=NN=C3C=CC=CN23	1.204	612
15	16	10	CC(=O)c1ccc(cc1)NS(=O)(=O)c2cc(C)cc3c2OCCN3C	-1.1	524
15	3	13	CC(=O)c1ccc(cc1)NS(=O)(=O)C3=C(C)N=C2SC=CN2C3=O	-0.697	553
15	7	15	CC(=O)c1ccc(cc1)S(=O)(=O)NC(C)C(=O)Nc2ccccn2	-3.11	575
15	16	6	CC(=O)c1ccc(cc1)S(=O)(=O)Nc2ccc(cc2)C(O)=O	0.0188	481
13	13	18	CC(=O)c1cccc(c1)N5C(=O)C3C2CCN(CC=2SC=3N(CC(=O)c4ccc(F)cc4)C5=O)C(C)=O	-0.921	758
19	3	6	CC(=O)c1cccc(c1)NC(=O)C2C=C(NN=2)c3cccnc3	-3.656	434
24	14	20	CC(=O)c1cccc(c1)NC(=O)c2ccc(cc2)S(=O)(=O)N(C)Cc3ccccc3	4.203	459
14	15	12	CC(=O)c1cccc(c1)NC(=O)C2CSC3(C)CCC(=O)N23	1.303	642
9	13	19	CC(=O)c1cccc(c1)NC(=O)c3nc2ccccc2nc3N4CCOCC4	4.638	515
16	5	8	CC(=O)c1cccc(c1)NC(=O)CCC2=NN=C3C=CC(=NN23)N4CCCC4	-2.837	729
16	4	1	CC(=O)c1cccc(c1)NC(=O)COC(=O)c3ccc2ccccc2n3	255.794	530
24	4	12	CC(=O)c1cccc(c1)NC(=O)CSC3=NN=C4C2=CC(=NN2C=CN34)c5ccccc5	27.738	276
9	10	7	CC(=O)c1ccccc1NC(=O)c2ccc(cc2)S(=O)(=O)N(C)C	0.248	636
17	11	9	CC(=O)c1ccccc1NC(=O)Cc2ccc(cc2)c3ccccc3	-4.456	489
20	6	16	CC(=O)c1ccccc1NC(=O)COc2ccc(cc2)c3ccc(C#N)cc3	3.485	599
11	9	13	CC(=O)C2=C(C)NC(C(=O)C(C)OC(=O)c1cccc(O)c1)=C2C	0.0178	624
14	8	20	CC(=O)C2=C(C)Oc1ncnc(N)c1C2C3=CC=CO3	-2.482	627
7	13	12	CC(=O)C2=CC(=C(Sc1cccc(Cl)c1Cl)S2)[N+]([O-])=O	76.363	44
25	5	17	CC(=O)c2cc1OCOc1cc2NC(=O)CN4C=C3CCCCC3=N4	-3.775	501
22	15	14	CC(=O)c2cc1OCOc1cc2NC(=O)COc4ncnc5SC=C(c3ccc(C)cc3)c45	27.477	607
6	9	8	CC(=O)c2ccc(OCCCOc1cc(NC(=O)C(O)=O)c(C)cc1Br)c(CCC(F)(F)F)c2O	-0.345	482
6	6	16	CC(=O)c2cnc1ccc(nc1c2N[C@@H]3CC[C@@H](CN(C)C)CC3)c4cc(Cl)c(O)c(Cl)c4	129.883	30
20	13	21	CC(=O)C2NC(C)=C(C(=O)NCCc1ccccc1)C=2C	-1.861	373
22	16	9	CC(=O)C2SC(NC(=O)/C=C/c1ccccc1)=NC=2c3ccccc3	9.902	537
20	2	10	CC(=O)C2SC(NC(=O)Cc1c(F)cccc1Cl)=NC=2C	30.681	622
19	7	13	CC(=O)C2SC(NCc1ccc(C)cc1)=NC=2C	-2.973	754
23	4	8	CC(=O)C2SC1SC=C(C)C=1C=2C	-4.133	573
9	5	1	CC(=O)C3=C(C)NC(C(=O)N1CCC(CC1)N2CCCCC2)=C3C	0.814	583
24	14	9	CC(=O)C3=C(C)NC2=Nc1ccccc1N2C3C4=CC=CO4	-2.079	602
18	6	8	CC(=O)C3=C(C)NC2=Nc1ccccc1N2C3C4=CC=CS4	-6.889	586
16	15	20	CC(=O)C3=C(C)NC2=Nc1ccccc1N2C3c4ccc(O)cc4	-0.0213	491
4	1	10	CC(=O)c3c2Oc1cc(O)c(O)c(C(O)=O)c1C(=O)c2cc(C(C)=O)c3C5=COc4cc(O)c(O)c(C(O)=O)c4C5=O	-4.656	721
27	13	11	CC(=O)C3SC(NC(=O)c1ccc(cc1)S(=O)(=O)N2CC(C)CC(C)C2)=NC=3C	-2.418	644
18	4	6	CC(=O)C3SC(NC(=O)c1ccccc1c2ccc(cc2)C(F)(F)F)=NC=3C	2.316	507
24	4	20	CC(=O)C3SC(NC(=O)COc1ccc(cc1)N(C)S(=O)(=O)c2ccc(C)cc2)=NC=3C	-0.962	398
24	15	6	CC(=O)C4C(C)=NN(CC(O)CN3C1C(=O)CCCC=1c2cc(C)ccc23)C=4C	2.513	621
2	8	2	CC(=O)C5C(=O)N(C1CCCC1)c4nc(Nc2ccc(cc2)N3CCNCC3)ncc4C=5C	262.364	26
7	15	1	CC(=O)C5C(=O)N(C1CCCC1)c4nc(Nc2ccc(cn2)N3CCNCC3)ncc4C=5C	30.777	371
20	13	18	CC(=O)C5C(c1cccnc1)[C@@]3(C(=O)c2ccccc2C3=O)C6C=Cc4ccccc4N56	21.448	279
5	14	17	CC(=O)c5ccc4N[C@@H](c2cc1OCOc1cc2Br)[C@H]3CC=C[C@H]3c4c5	15.087	396
7	15	3	CC(=O)CC(c1ccccc1)C3C(=O)Oc2ccccc2C=3O	0.212	612
11	13	11	CC(=O)CCC(=O)Nc1ccc(cc1)C2=NN=C3CCCCCN23	-0.168	620
7	5	4	CC(=O)CCCCN2C(=O)C1=C(N=CN1C)N(C)C2=O	-1.105	616
14	10	3	CC(=O)CCCSc1ncnc3c1Sc4nc(c2COC(C)(C)Cc2c34)N5CCOCC5	-1.727	764
11	3	18	CC(=O)CCSC3=NN=C(C1=CNc2ccccc12)N3C4CC4	-0.427	532
27	10	10	CC(=O)CN2C(=O)c1ccccc1N=C2CN3CCCCC3	-5.531	595
19	14	10	CC(=O)COc2ccc1C(=O)CC(C)(C)Oc1c2C	0.812	543
17	2	17	CC(=O)CSc2nc(C)nc3c1ccccc1Oc23	-1.307	429
1	4	10	CC(=O)N(C)c1ccc(cc1)Nc4nc(NC2CCC2)c3N=CNc3n4	12.456	357
5	11	7	CC(=O)N(C)C4(CCN(CCC[C@@]1(CCCN(C1)C(=O)c2ccccc2)c3cc(Cl)c(Cl)cc3)CC4)c5ccccc5	37.032	446
9	3	21	CC(=O)N(CC1=NN(C)C2CCN(CC1=2)S(=O)(=O)c3ccccc3)c4ccccc4	-1.494	729
18	5	12	CC(=O)N(Cc1ccccc1)C4=NN3C(=O)C(Cc2ccccc2)=C(C)NC3=N4	7.245	493
14	2	22	CC(=O)N(CC1CCCO1)C2=NC(=CS2)c3ccccc3	-0.322	633
3	5	20	CC(=O)N(O)C/C=C/c1cccc(c1)Oc2ccccc2	-5.374	565
4	1	19	CC(=O)N(O)CCCCCNC(=O)CCC(=O)N(O)CCCCCNC(=O)CCC(=O)N(O)CCCCCN	2.092	787
23	11	7	CC(=O)N[C@]12CN(C[C@H]1CCN(C)C2)C(=O)Cc3ccc(C)c(C)c3	-2.944	366
19	16	13	CC(=O)N[C@]13CN(C[C@H]1CCN(Cc2ccc(Cl)c(F)c2)C3)C(C)=O	0.658	444
20	6	17	CC(=O)N[C@]13CN(C[C@H]1CN(CC(=O)Nc2cccc(F)c2C)CC3)C(C)=O	1.241	542
24	1	21	CC(=O)N[C@]23CN[C@H](c1ccccc1)[C@H]2CCN(C3)C(=O)Cc4cccnc4	-0.331	523
20	4	6	CC(=O)N[C@]34CN(CC(=O)Nc1cccc(C)c1C)[C@H](c2ccccc2)[C@H]3CCN(C4)C(C)=O	-4.724	672
6	8	9	CC(=O)N[C@@H](Cc1ccc(cc1)[N+]([O-])=O)C(=O)N[C@@H]5CSSC[C@H](NC(=O)[C@@H](NC(=O)[C@H](CCCCN)NC(=O)[C@@H](CC2=CNc3ccccc23)NC(=O)[C@H](Cc4ccc(O)cc4)NC5=O)[C@@H](C)O)C(=O)N[C@H](Cc6ccc(O)cc6)C(N)=O	0.342	451
7	11	16	CC(=O)N[C@@H](Cc1ccc(CP(O)(O)=O)cc1)C(=O)NC2(CCCCC2)C(=O)N[C@@H](CC(N)=O)C(=O)NCCCc4c(O)ccc3ccccc34	-1.577	606
1	13	7	CC(=O)N[C@@H](Cc1ccc(CP(O)(O)=O)cc1)C(=O)NC2(CCCCC2)C(=O)N[C@@H](CC(N)=O)C(=O)NCCCc4cccc3ccccc34	-1.481	663
20	8	13	CC(=O)N[C@@H]1[C@H](C=C(O[C@H]1[C@H](O)[C@H](O)CO)C(O)=O)NC(N)=N	2.395	540
16	4	7	CC(=O)N[C@@H]1C[C@@H](O[C@@H]2CCC[C@@H]12)c3cccc(F)c3	-0.965	622
17	10	5	CC(=O)N[C@@H]1C[C@@H](O[C@@H]2CCCC[C@@H]12)c3ccc(F)cc3	0.25	407
26	4	16	CC(=O)N[C@@H]2C[C@@H](Oc1cccnc1)[C@H](O)[C@H]2N3CCCCC3	-5.374	585
3	11	22	CC(=O)N[C@@H]4CN2C(=O)N(c1cc(Cl)cc(Cl)c1)C(=O)[C@]2(Cc3ccc(C#N)cc3)C4	-0.374	770
6	8	3	CC(=O)N[C@H]2CSSC[C@H](NC(=O)[C@@H](NC(=O)[C@H](C)NC(=O)[C@H](CC1=CNC=N1)NC2=O)C(C)C)C(N)=O	3.198	469
26	8	17	CC(=O)N[C@H]4C[C@H]3CN(Cc1ccccc1)Cc2ccccc2CN3C4	-3.396	532
13	16	11	CC(=O)N1[C@H](C[C@@]2(C)[C@@H](O)[C@@H](O)CCC[C@@H]12)c3ccccc3	2.187	610
24	11	14	CC(=O)N1[C@H]3C[C@]2(C)[C@@H](CCC[C@H]12)N(C3)C(=O)c4cccc(O)n4	-1.361	469
11	2	4	CC(=O)N1C[C@@H]3C[C@@]2(C)[C@H](CCCC[C@@H]12)N3C(=O)c4cccc(O)n4	0.803	624
5	7	18	CC(=O)N1C[C@H](O)C[C@H]1C(=O)NC(CCCNC(N)=N)C(=O)C3=Nc2ccccc2S3	-2.197	573
9	2	17	CC(=O)N1C[C@H]3[C@@H](C1)c2ccccc2[C@@H]3NC(=O)c4ccc(C)nc4	-0.229	568
19	14	14	CC(=O)N1CCC(C1)c2cc(nc(C)n2)c3cccc(c3)C(O)=O	2.236	393
1	15	21	CC(=O)N1CCC(CC1)=C3c2ccc(Cl)cc2CCc4cccnc34	7.325	605
9	15	7	CC(=O)N1CCC(CC1)c2cc(nc(C)n2)c3cccc(c3)C(O)=O	-0.183	644
26	3	18	CC(=O)N1CCC(CC1)N(Cc3ccc2OCCc2c3)C4CC4	-7.398	593
15	16	3	CC(=O)N1CCC(CC1)N2CCN(CC2)c3ccc(F)cc3	-1.464	602
2	10	18	CC(=O)N1CCC(CC1)Nc2cc(cc(n2)N3CCOCC3)C(=O)NC[C@H](O)CN5CCc4ccccc4C5	10.62	646
9	12	8	CC(=O)N1CCC2(C1)CCN(CC2)C(=O)c3ccc(cc3)C(F)(F)F	-0.987	593
25	12	11	CC(=O)N1CCC2(CC1)NC(CC(=N2)c3ccccc3O)c4ccccc4	12.021	533
15	6	2	CC(=O)N1CCC2=C(C1)SC4=C2C(=O)N(CCc3ccccc3)C(=O)N4Cc5ccc(C#N)cc5	5.025	628
12	16	11	CC(=O)N1CCC3(C1)c2ccccc2S(=O)(=O)N3CC4CC4	1.303	494
26	14	7	CC(=O)N1CCCC(C1)c3nc(C)cc(Nc2cccc(C)n2)n3	-5.754	427
27	13	6	CC(=O)N1CCCC3(C1)Nc2cccnc2N=C3NCc4ccccc4	-0.59	662
15	9	22	CC(=O)N1CCCCCC1C2CCN(CC2)c3ncccc3C#N	-2.154	622
12	10	6	CC(=O)N1CCCCCC1C2CCN(CC2)c3ncnc4ccccc34	-2.521	659
9	11	14	CC(=O)N1CCCCCC1C2CCN(CC2)C4=NN3C=C(C)N=C3S4	-1.09	633
13	12	19	CC(=O)N1CCCCCC1C3CCN(Cc2ccc(C#N)cc2)CC3	-0.256	663
14	12	10	CC(=O)N1CCCCCC1C4CCN(CC2=NN=NN2c3ccccc3)CC4	-2.776	845
24	5	11	CC(=O)N1CCCN(CC1)C2=NS(=O)(=O)C(=C2C)c3ccccc3	-4.655	473
25	12	21	CC(=O)N1CCN(CC1)C2=NC3=C(S2)C(C)=NN3c4ccccc4	0.17	662
24	4	21	CC(=O)N1CCN(CC1)c2cc(nc(C)n2)N3CCCCC3	-3.354	424
13	12	4	CC(=O)N1CCN(CC1)c2cc(nc(C)n2)N3CCOCC3	-1.137	742
23	6	2	CC(=O)N1CCN(CC1)c2ccccc2NC(=O)Cc3ccc(Cl)cc3	-0.68	534
17	9	20	CC(=O)N1CCN(CC1)C3=NC2CCC(CC=2S3)C(=O)Nc4cccc(C)c4	-5.712	600
9	15	12	CC(=O)N1CCN(CC1)C3=NC2CCC(CC=2S3)C(=O)NCc4ccccc4	-0.897	730
6	14	12	CC(=O)N1CCN(CC1)c5ccc(OCC3=Cc2cnc(C#N)nc2N3CCC4CCCCC4)c(F)c5	1.879	518
22	1	18	CC(=O)N1CCN4C(C1)=C(C(=O)Nc2cccc(C)c2)c3cccnc34	0.537	500
9	4	12	CC(=O)N1CCN4C(C1)=C(C(=O)NC2CCCCC2)c3cccnc34	2.228	583
2	7	21	CC(=O)N1CSC[C@@H]1C(=O)N[C@@H](Cc2ccc(cc2)OCc3c(Cl)cccc3Cl)C(O)=O	-3.632	848
24	6	22	CC(=O)N1CSCC1C(=O)N2CCC4(CC2)CNC(=O)c3ccccc3O4	-3.85	354
27	1	8	CC(=O)N2[C@@H](CNC(=O)Cc1ccc(O)cc1)C[C@@]3(C)[C@@H](O)CCCC[C@@H]23	-4.278	482
15	7	8	CC(=O)N2[C@@H]1CC[C@@](O)(CC1)[C@@H]2[C@@H](O)c3ccccc3	-1.868	547
27	1	20	CC(=O)N2C(C)Cc1cc(ccc12)S(=O)(=O)N3CCC(C)CC3	-6.333	582
17	11	17	CC(=O)N2C(C)Cc1cc(ccc12)S(=O)(=O)N3CCC(CC3)C(=O)NCc4ccc(Cl)cc4	-6.378	519
27	16	6	CC(=O)N2C(C)Cc1cc(ccc12)S(=O)(=O)N3CCOCC3	5.226	332
26	14	1	CC(=O)N2C(C)Cc1cc(ccc12)S(=O)(=O)NC3CCCC3	-2.995	447
10	1	2	CC(=O)N2C(CC(c1ccc(Cl)cc1)N3N=CN=C23)c4ccc(Cl)cc4	2.205	641
22	16	13	CC(=O)N2C(Cc1ccccc12)C(=O)N3CCN(CC3)c4ccccn4	2.743	390
10	2	6	CC(=O)N2C[C@H](Oc1ccccn1)[C@H]3C[C@@H]2CC[C@H]3N4CCOCC4	0.568	738
19	6	20	CC(=O)N2CCc1cc(Br)cc(c12)S(=O)(=O)NCc3ccc(F)cc3	-1.465	507
12	12	19	CC(=O)N2CCc1cc(ccc12)C3=CSC(N)=N3	2.909	554
23	1	8	CC(=O)N2CCc1cc(ccc12)NS(=O)(=O)c4cccc3cc(C)cnc34	-5.655	612
24	3	9	CC(=O)N2CCc1cc(ccc12)S(=O)(=O)N3CCN(C)CC3	-3.621	378
21	5	11	CC(=O)N2CCc1cc(ccc12)S(=O)(=O)N3CCN(CC3)C4CCCCC4	-6.359	504
17	10	18	CC(=O)N2CCc1cc(ccc12)S(=O)(=O)Nc3ccccc3C	-3.676	497
25	14	11	CC(=O)N2CCc1cc(ccc12)S(=O)(=O)Nc4ccc3C=NNc3c4	3.415	354
16	6	10	CC(=O)N2CCc1cc(ccc12)S(=O)(=O)NCc3ccc(C)cc3	-2.055	625
15	9	1	CC(=O)N2CCc1cc(ccc12)S(=O)(=O)NCCC3CCCCC=3	0.443	544
9	10	21	CC(=O)N2CCc1ccccc1C2C(=O)NCc4ccc3OCOc3c4	-0.228	507
9	2	12	CC(=O)N2CCc1nc(nc(c1C2)N3CCOCC3)c4ccccc4	5.541	662
12	5	6	CC(=O)N2CCCc1cc(ccc12)S(=O)(=O)N(C)Cc3ccccc3	-1.669	710
16	6	4	CC(=O)N2CCCc1cc(ccc12)S(=O)(=O)N4CCN(Cc3ccccc3)CC4	-1.722	719
11	6	8	CC(=O)N2CCOc1cc(ccc12)S(=O)(=O)N3CCCC3C4=CC(C)=NO4	-2.037	531
20	6	10	CC(=O)N2CCOc1ccc(cc12)S(=O)(=O)Nc3ccccc3F	-5.356	582
24	9	2	CC(=O)N2CCSc1ccc(cc12)S(=O)(=O)Nc3cc(Cl)ccc3C	3.136	545
1	10	4	CC(=O)N3[C@@H](C)C[C@@H](Nc1ccc(Cl)cc1)c2cc(ccc23)c4ccc(cc4)C(O)=O	1.532	492
10	2	21	CC(=O)N3CCC(Cc1nc(C)cc(n1)C2=NC(C)=CS2)CC3	-1.099	713
27	8	12	CC(=O)N3CCC1=C(Nc2ccccc12)C3C(F)(F)F	-1.974	531
17	11	21	CC(=O)N3CCC2C(C(N)=O)=C(NC(=O)CSc1ccc(F)cc1)SC=2C3	-3.16	608
21	14	13	CC(=O)N3CCC2C(C#N)=C(NC(=O)c1cccc(Cl)c1)SC=2C3	25.752	337
9	11	15	CC(=O)N3CCc2cc(CNC(=O)Nc1cc(C)ccc1C)ccc23	-0.201	655
11	8	7	CC(=O)N3CCc2cc(CNS(=O)(=O)c1ccccc1)ccc23	-2.918	854
26	16	13	CC(=O)N3CCCC(CC1=CC(=NO1)c2ccccc2F)(C3)C(O)=O	2.572	290
11	9	20	CC(=O)N4Cc1ccccc1CC2(CCCCN2Cc3cccnc3)C4	4.308	641
13	13	13	CC(=O)N4Cc1ccccc1CC3(CCN(Cc2ccccc2)C3)C4	1.086	582
13	9	10	CC(=O)N4Cc1ccccc1OC3(CCCN(Cc2ccccc2)C3)C4	-1.255	844
15	1	4	CC(=O)N4CCC1(CCCN(C1)C(=O)c2ccccc2N3C=CC=C3)CC4	4.01	539
17	14	9	CC(=O)NC(C(=O)NC1=NN=C(S1)C(C)C)C2CCCC2	1.225	472
20	12	22	CC(=O)NC(CC1=CNc2ccccc12)C(=O)OCc3ccc(C#N)cc3	1.636	309
17	10	3	CC(=O)NC(Cc1ccc(F)c(F)c1)C(=O)NC2CCN(CC2)C4=C(Cc3ccccc3)C(C)=NC5=NC=NN45	0.721	570
10	9	1	CC(=O)NC(Cc1ccc(F)cc1)C(=O)NC2CCN(CC2)C4=C(Cc3ccccc3)C(C)=NC5=NC=NN45	-0.836	631
18	5	22	CC(=O)NC(Cc1cccc(F)c1)C(=O)NC2CCN(CC2)S(=O)(=O)c4cccc3ccccc34	-2.686	593
27	3	21	CC(=O)NC(Cc1ccccc1)C(=O)NC2CCN(CC2)C(=O)C3CC3	-5.598	419
22	3	18	CC(=O)NC(Cc1ccccc1)c3ccc2OCCOc2c3	-3.272	587
14	6	8	CC(=O)NC(Cc1ccccc1C)C(=O)NC2CCN(CC2)C4=C3CCCC3=NC5=NC=NN45	-2.876	596
27	11	1	CC(=O)NC(Cc1ccccc1F)C(=O)NC2CCN(CC2)C4=C3CCCC3=NC5=NC=NN45	-0.0116	495
25	16	3	CC(=O)NC[C@@H]2CC[C@@]1(C)C[C@@H](C[C@](C)(O1)[C@H]2O)c3ccccc3	-1.661	516
5	9	10	CC(=O)NC[C@H]1CN(C(=O)O1)c2ccc(c(F)c2)N3CCOCC3	-2.43	813
6	4	6	CC(=O)NC1(CC1)c4ccc(CN2CCN(CC2)c3ncccn3)cc4	2.247	544
25	9	15	CC(=O)NC1=CC(=CN2C(=CN=C12)C3C=NN(C)C=3)C4C=NN(C)C=4	-1.413	549
9	2	3	CC(=O)NC1=CC(=CN2C(=CN=C12)C3C=NN(C)C=3)c4cccc(O)c4	9.369	548
13	4	2	CC(=O)NC1=CC(=O)NC2=NC(=NN12)c3ccc(cc3)C(C)(C)C	1.117	685
4	2	21	CC(=O)NC1=NC(=C(S1)c2ccncc2)c3cc(C)cc(C)c3	9.678	767
3	7	14	CC(=O)NC1=NC(=C(S1)c2ccncc2)c3cccc(C)c3	3.995	777
7	3	2	CC(=O)NC1=NC(C)=C(S1)c2ccc(c(c2)N3C=CN=C3)S(C)(=O)=O	0.427	628
3	2	3	CC(=O)NC1=NC(C)=C(S1)S(=O)(=O)Nc2ccc(cc2)C(O)(C(F)(F)F)C(F)(F)F	0.687	826
7	13	5	CC(=O)NC1=NN=C(S1)S(N)(=O)=O	0.223	593
22	1	7	CC(=O)NC1=NSC(=N1)N2CCC(CC2)C(=O)N3CCN(CC3)c4ccc(C)cc4	-5.419	590
23	11	6	CC(=O)NC1=NSC(=N1)N2CCC(CC2)C(=O)NCc3cccc(C)c3	-6.711	434
20	2	17	CC(=O)NC1C(C)=NOC=1/C=C/C2=CC=C(S2)S(=O)(=O)Nc3ccccc3F	-2.359	608
1	2	16	CC(=O)Nc1cc(Cl)ccc1/C=C/C(=O)N3CCN(Cc2ccc(F)cc2)C[C@H]3C	12.657	550
10	10	4	CC(=O)Nc1ccc(cc1)C(=O)COc2ncnc3c2C=NN3c4ccccc4	-1.344	475
9	7	19	CC(=O)Nc1ccc(cc1)C(=O)N3CC[C@H]2COC(=O)N(C)[C@@H]2C3	-2.28	578
15	4	1	CC(=O)Nc1ccc(cc1)C(=O)NC2=NC(C)=C(C)S2	6.988	623
14	9	7	CC(=O)Nc1ccc(cc1)C(=O)NC2=NC=C(C)S2	-2.687	835
23	6	21	CC(=O)Nc1ccc(cc1)C(=O)Nc2cccc(c2)C3=NOC(C)=N3	2.801	428
14	9	10	CC(=O)Nc1ccc(cc1)C(=O)OC(C)C(=O)Nc2ccc(cc2)C(N)=O	-3.304	644
27	6	5	CC(=O)Nc1ccc(cc1)C(=O)OCC2=CC(=O)N4C(=N2)SC3CCCCC=34	-0.661	361
26	6	18	CC(=O)Nc1ccc(cc1)C2(CCC2)C(=O)NC3CCCC3	-4.141	490
17	5	9	CC(=O)Nc1ccc(cc1)N2C=C(NC2=S)c3ccccc3	-6.088	495
16	10	5	CC(=O)Nc1ccc(cc1)NC(=O)C2(CC2)c3ccccc3	-3.402	682
19	1	2	CC(=O)Nc1ccc(cc1)NC(=O)C2=CC(=NN2)c3cc(C)cc(C)c3O	7.799	539
24	10	20	CC(=O)Nc1ccc(cc1)NC(=O)C3C=CC(=O)N(Cc2ccccc2)N=3	-2.29	551
23	4	10	CC(=O)Nc1ccc(cc1)NC(=O)CC3=CSC(COc2ccc(C)cc2)=N3	-0.125	537
20	5	3	CC(=O)Nc1ccc(cc1)NC(=O)CCCN3C=Nc2ccccc2C3=O	0.554	548
11	8	2	CC(=O)Nc1ccc(cc1)NC(=O)Nc2ccc(F)cc2	3.126	690
5	1	16	CC(=O)Nc1ccc(cc1)NC(=S)NC(=O)c2ccc(cc2)C(C)(C)C	13.198	246
26	8	12	CC(=O)Nc1ccc(cc1)Oc2ncnc3ccccc23	-2.255	615
19	12	4	CC(=O)Nc1ccc(cc1)OCC(O)CN2CCCC2	1.053	524
17	5	6	CC(=O)Nc1ccc(cc1)S(=O)(=O)N(C)Cc3cc2ccccc2nc3O	-6.999	458
15	16	17	CC(=O)Nc1ccc(cc1)S(=O)(=O)N2CCN(CC2)c3ccc(c(c3)N4CCN(C)CC4)[N+]([O-])=O	-3.85	597
20	15	8	CC(=O)Nc1ccc(cc1)S(=O)(=O)N3CC[C@H]2COC(=O)N[C@@H]2C3	0.794	413
12	8	20	CC(=O)Nc1ccc(cc1)S(=O)(=O)Nc2cncc(c2)C(=O)NCc3ccc(C)cc3	-1.301	672
22	14	14	CC(=O)Nc1ccc(cc1)S(=O)(=O)NCc2ccc(cc2)C(=O)NCCN3CCCCCC3	-0.0904	461
23	4	7	CC(=O)Nc1ccc(cc1)S(=O)(=O)NCC3=CN2C=CC=CC2=N3	-5.462	524
24	2	22	CC(=O)Nc1ccc(cc1)S(=O)(=O)NCCSc2ccc(C)cc2	-7.675	526
15	14	22	CC(=O)Nc1ccc(cc1)SCC(=O)NCCc2ccc(F)cc2	1.648	490
15	11	9	CC(=O)Nc1ccc(cc1)SCC2=NN=C(O2)c3ccccc3	-2.797	691
15	4	11	CC(=O)Nc1ccc(nc1)N2C=NC(=C2)C(=O)N3CCCCCC3	-6.218	124
10	4	10	CC(=O)Nc1ccc(nc1)N2C=NC(=C2)C(=O)NC(C)c3ccccc3	0.899	738
20	16	1	CC(=O)Nc1ccc(nc1)N2C=NC(=C2)C(=O)NC3CCCCC3	1.809	528
12	1	19	CC(=O)Nc1ccc(nc1)N2C=NC(=C2)C(=O)NCc3ccc(C)cc3	28.123	513
9	7	15	CC(=O)Nc1ccc(nc1)OCC(=O)N2CCN(CC2)c3ccccc3	-2.137	683
10	6	22	CC(=O)Nc1ccc(nc1)OCC(=O)N2CCN(CC2)c3ccccc3F	-0.438	666
27	6	6	CC(=O)Nc1ccc(O)c(c1)C3=Nc2cc(C)ccc2O3	-5.045	588
7	9	9	CC(=O)Nc1ccc(O)cc1	-1.745	608
4	10	10	CC(=O)Nc1ccc(O)cc1	-3.191	801
26	4	8	CC(=O)Nc1cccc(c1)C(=O)NC2=NC=C(C)S2	-4.595	724
15	5	15	CC(=O)Nc1cccc(c1)C(=O)OCC3=CC(=O)N2C(C)=CSC2=N3	0.294	591
13	6	8	CC(=O)Nc1cccc(c1)C2=CSC(=N2)C(O)c3ccccc3	-0.893	619
23	6	12	CC(=O)Nc1cccc(c1)c2ccc(nc2)N3CCOCC3	3.685	647
23	2	15	CC(=O)Nc1cccc(c1)NC(=O)C3SC2=NC(=CN2C=3C)c4ccccc4	15.169	429
14	16	15	CC(=O)Nc1cccc(c1)NC(=O)COc2cccc3ccc(nc23)N4CCCC4	3.102	472
10	13	22	CC(=O)Nc1cccc(c1)NS(=O)(=O)c2cccc(Cl)c2	-1.522	561
26	14	15	CC(=O)Nc1cccc2c(ccnc12)C(=O)NC3CCCC3	-2.038	276
19	12	9	CC(=O)Nc1cccc2c1nccc2C(=O)NC4CCN(Cc3ccccc3)CC4	5.306	596
16	6	8	CC(=O)Nc1cccc2c1nccc2C(=O)NCCN3CCCCC3	-1.344	599
13	7	14	CC(=O)Nc1ccccc1SC(CC(=O)C2=CC=CO2)c4ccc3OCOc3c4	8.275	501
5	14	3	CC(=O)NC2=NC=C(SCC1=NC=C(O1)C(C)(C)C)S2	272.426	49
23	16	5	CC(=O)NC2=Nc1ccccc1N2CCN(C)C	14.185	320
12	2	14	CC(=O)NC2=NN1C(CC(=O)NC1=N2)c3ccccc3	1.85	634
10	15	14	CC(=O)Nc2cc1ccccc1nc2C3CCNCC3	-0.73	641
12	11	17	CC(=O)Nc2ccc(C(=O)NCc1cccc(C)c1)c(c2)N3CCOCC3	-1.583	590
6	13	21	CC(=O)Nc2ccc1C(=O)N(O)C(=O)Nc1c2	13.149	141
9	13	4	CC(=O)NC2SC1CCCCC=1C=2C(c3cccc(F)c3)N4CCN(CCO)CC4	8.251	575
27	12	2	CC(=O)NC2SC1CCCCC=1C=2CN3CCN(C)CC3	-3.569	518
6	11	9	CC(=O)NC2SC1CNCC=1C=2C4=Nc3ccccc3S4	21.616	488
1	7	7	CC(=O)NC3(CCN(CC[C@H](CN(C)C(=O)c1ccccc1)c2ccc(Cl)c(Cl)c2)CC3)c4ccccc4	31.787	652
12	11	9	CC(=O)NC3=NC2c1ccccc1CCC=2S3	-1.721	499
10	11	10	CC(=O)Nc3cc(C(=O)N1CCCC(C)C1)c2ccc(C)nc2c3	-1.644	505
5	4	7	CC(=O)Nc4ccc(/C=C/C(=O)NCC(=O)N(C)c3ccc(Cl)c(COc1cccc2ccc(C)nc12)c3Cl)cn4	4.696	633
14	11	13	CC(=O)NCC1=NC(=NO1)c2cccc(c2)C3=CSC(C)=N3	-1.496	677
5	8	12	CC(=O)NCCc1ccc(O)c(c1)c4c(O)c3C(=O)c2c(cc(O)c(C(O)=O)c2C(O)=O)C(=O)c3c(O)c4O	-2.829	660
1	3	10	CC(=O)NCCC2=C(Cc1ccccc1)Nc3ccccc23	4.95	760
5	10	9	CC(=O)NCCCS(O)(=O)=O	-3.264	929
6	16	17	CC(=O)NNC(=O)N3Cc1ccccc1Oc2ccc(Cl)cc23	-0.792	466
7	1	1	CC(=O)O[C@@H]1CCC(C)(C)[C@H]2C[C@@H](O)C3=C[C@@H](CCC(=O)[C@]12C)C(=C)C3=O	96.359	24
6	16	12	CC(=O)O[C@H]1CC[C@@]2(C)C(C1)=CC[C@@H]3[C@@H]2CC[C@]4(C)C(=CC[C@@H]34)c5cccnc5	1.642	454
7	11	1	CC(=O)O[C@H]6C(=O)[C@]2(C)[C@@H](O)C[C@H]1OC[C@@]1(OC(C)=O)[C@H]2[C@H](OC(=O)c3ccccc3)[C@]7(O)C[C@H](OC(=O)[C@H](O)[C@@H](NC(=O)c4ccccc4)c5ccccc5)C(C)=C6C7(C)C	24.183	203
14	11	10	CC(=O)OC(C(=O)NC2SC1CCCCC=1C=2C#N)c3ccccc3	-1.191	815
4	16	13	CC(=O)OC[C@]12CCC(C)=C[C@H]1O[C@@H]3[C@H](O)[C@@H](OC(C)=O)[C@@]2(C)[C@]34CO4	709.651	20
4	4	8	CC(=O)OC[C@]3(C)[C@H](CC[C@]4(C)[C@H]2[C@@H](O)C1C(=O)OC(=CC=1O[C@]2(C)[C@H](C[C@@H]34)OC(C)=O)c5cccnc5)OC(C)=O	0.628	778
6	2	18	CC(=O)Oc1c(CC=C)c(=O)n(c2ccccc2)c3ncccc13	4.85	273
7	7	9	CC(=O)Oc1ccccc1C(O)=O	-0.466	512
6	10	14	CC(=O)Oc2cccc3C(=O)c1cc(cc(OC(C)=O)c1C(=O)c23)C(O)=O	4.505	521
15	1	13	CC(=O)OCCC2=C(C)NC1=NC(=NN1C2=O)c3ccc(C)cc3	3.114	581
15	7	18	CC(=O)OCCC2C(C)=NC1=C(C#N)C=NN1C=2N3CCCC3	-1.907	642
1	2	18	CC(=O)SC[C@@H](C)C(=O)N1CCC[C@H]1C(=O)N[C@@H](Cc2ccccc2)C(O)=O	3.949	731
3	6	3	CC(=O)SC[C@@H](Cc2ccc1OCOc1c2)C(=O)N[C@@H](C)C(=O)OCc3ccccc3	0.0356	704
3	2	6	CC(=O)SCC(Cc1ccccc1)C(=O)NCC(=O)OCc2ccccc2	-0.4	730
26	16	14	CC(C(=O)N1CCC(CC1)C2ON=C3CCCCC=23)c4ccccc4	-5.874	520
26	9	13	CC(C(=O)Nc1ccc(cc1)S(N)(=O)=O)N3CCc2ccccc23	0.653	588
18	5	10	CC(C(=O)NC1CCCC1)N(C(=O)CN2N=NC(=N2)c3ccc(F)cc3)c4ccccc4C(F)(F)F	0.324	721
17	12	16	CC(C(=O)Nc1ccccc1)N2CCN(CC2)c3ccccn3	-1.822	437
9	13	21	CC(C(=O)Nc1ccccc1)N3C=Nc2nc(ncc2C3=O)N4CCCCC4	1.211	541
10	5	11	CC(C(=O)Nc1ccccc1C)N4C(=O)C=C(c2ccccc2)C3C(C)=NN(C)C=34	-0.328	574
25	12	13	CC(C(=O)Nc1ccccc1F)C2CCN(CC2)C(=O)Nc3ccccc3	-1.366	447
10	4	9	CC(C(=O)NCc1ccccc1)(C(F)(F)F)C(F)(F)F	-1.351	695
9	6	16	CC(C(=O)NCc1ccccn1)N2C=CC=C2C(=O)c3ccccc3	-0.42	566
9	13	3	CC(C(=O)NCc1cccnc1)N3C(=Nc2ccccc23)C(F)(F)F	-0.278	642
14	6	3	CC(C(=O)NCCc1ccc(cc1)S(N)(=O)=O)N3Sc2ccccc2C3=O	-1.665	597
4	2	3	CC(C(O)=O)c2ccc(c1ccccc1)c(F)c2	6.025	592
2	14	16	CC(C(O)=O)c3ccc2SCc1ccccc1C(=O)c2c3	-0.1	785
14	5	16	CC(C(O)=O)N2C(=O)C(C)Oc1ccccc12	-1.934	598
5	6	22	CC(C)(C(=O)c1cccnc1)c2cccnc2	-0.549	755
1	14	4	CC(C)(C(O)=O)c1ccc(cc1)C(O)CCCN2CCC(CC2)C(O)(c3ccccc3)c4ccccc4	-1.771	711
6	1	8	CC(C)(C)/[N+](/[O-])=C/c1ccccc1	1.514	566
18	6	6	CC(C)(C)C(=O)C5C3C(=O)N(c2ccc1OCOc1c2)C(=O)C3C6c4ccccc4C=CN56	-4.189	602
25	11	16	CC(C)(C)C(=O)CN3C(=O)N(CC1=CC=CO1)C(=O)c2ccccc23	-4.714	506
12	14	16	CC(C)(C)C(=O)N1CCC3(C1)Nc2cccnc2N=C3NCc4ccccc4	26.456	690
19	6	6	CC(C)(C)C(=O)N3CCC(Cc1nccnc1C2C=CNN=2)CC3	-4.372	495
16	16	1	CC(C)(C)C(=O)N3CCC2=NNC(c1ccc(F)cc1)=C2C3	-1.242	681
9	9	17	CC(C)(C)C(=O)N3CCCC(Cc1nccnc1c2cncc(c2)C(O)=O)C3	-1.57	636
26	11	22	CC(C)(C)C(=O)NC1=NN=C2SCCCN12	-1.058	323
18	13	1	CC(C)(C)C(=O)Nc1ccc(cc1)C(=O)Nc2cccc(c2)C3=NN=C(O3)c4ccccc4	13.655	266
2	11	5	CC(C)(C)C(=O)NCCCC(O)=O	-2.185	832
2	4	17	CC(C)(C)C(=O)Oc1ccc(cc1)S(=O)(=O)Nc2ccccc2C(=O)NCC(O)=O	-1.212	637
3	12	1	CC(C)(C)C[C@H](NC(=O)N1CCOCC1)C(=O)N[C@H](C#N)COCc2ccccc2	0.165	712
25	1	5	CC(C)(C)C1=NOC(=N1)C2(CCOCC2)c3ccc(F)cc3	-5.295	448
17	8	6	CC(C)(C)C1C=C(NN=1)C(=O)N2CCC(CC2)c3cnccn3	-4.199	356
23	14	12	CC(C)(C)C1C=C(NN=1)C(=O)N2CCOCC2CCc3cnccn3	1.73	471
25	13	19	CC(C)(C)C1C=C(NN=1)C(=O)NCc2cnc(nc2)C3CCCCO3	-2.414	494
5	11	22	CC(C)(C)C1C=C(O)N(N=1)c2ccc(Cl)c(Cl)c2	10.643	666
3	16	18	CC(C)(C)c1cc(c(cc1O)NC(=O)C3=CNc2ccccc2C3=O)C(C)(C)C	29.439	81
3	1	1	CC(C)(C)c1cc(CC(C)(C)CO)cc(c1O)C(C)(C)C	2.636	820
4	13	3	CC(C)(C)c1cc(cc(c1O)C(C)(C)C)C(C(O)=O)c2cc(c(O)c(c2)C(C)(C)C)C(C)(C)C	0.006	716
3	4	5	CC(C)(C)c1cc(cc(c1O)C(C)(C)C)C2=CSC(CN)=N2	33.429	862
16	6	20	CC(C)(C)c1cc(nc(c1)c2ccccc2)c3ccccc3	-0.664	639
22	5	21	CC(C)(C)c1ccc(cc1)C(=O)Nc2ccc(nc2)Oc3cccnc3	2.975	484
24	6	17	CC(C)(C)c1ccc(cc1)C(=O)Nc2cccc(c2)C4=Nc3ncccc3O4	12.812	226
16	5	11	CC(C)(C)c1ccc(cc1)C(=O)NCC2=NN=C3C=CC=CN23	-1.796	795
13	12	22	CC(C)(C)c1ccc(cc1)c2nc(N)nc(N)n2	0.427	714
10	16	1	CC(C)(C)c1ccc(cc1)N(CC(N)=O)S(C)(=O)=O	-1.498	464
5	5	10	CC(C)(C)c1ccc(cc1)Nc4ncc(Cc2ccncc2)c3ccccc34	7.164	379
1	13	11	CC(C)(C)c1ccc(cc1)S(=O)(=O)N3C(=Cc2cc(Cl)ccc23)C(O)=O	2.367	650
2	6	15	CC(C)(C)c1ccc(cc1)S(=O)(=O)N3C=Cc2cc(C#N)ccc23	2.742	548
3	12	10	CC(C)(C)c1ccc(cc1)S(=O)(=O)NC2C=CSC=2C(O)=O	-1.067	807
6	4	17	CC(C)(C)c1ccc(cc1)S(=O)(=O)Nc2ccc(Cl)cc2C(=O)c3cc[n+]([O-])cc3	3.219	549
1	2	17	CC(C)(C)c1ccc(cc1)S(=O)(=O)Nc2ccc(Cl)cc2C(O)c3ccncc3	7.927	540
13	13	7	CC(C)(C)c1ccc(cc1)S(=O)(=O)Nc3ccc2NC(=O)Cc2c3	-2.241	756
2	1	22	CC(C)(C)c1ccccc1Nc2ncccc2NC(=O)Nc3ccc(cc3)OC(F)(F)F	0.891	734
3	3	17	CC(C)(C)c1nc2[nH]c(=S)[nH]c(=O)c2cc1c3ccc(Cl)cc3	19.23	284
26	3	6	CC(C)(C)C2=CC(NC(=O)C1CCCO1)=NO2	-4.122	456
18	6	10	CC(C)(C)C2C=C1N[C@@H](C[C@H](C(F)F)N1N=2)C3CCN(CC3)C(=O)c4ccccc4F	0.037	532
23	6	1	CC(C)(C)C2C=C1N[C@@H](C[C@H](C(F)F)N1N=2)C3CCN(CC3)C(=O)CN4CCCCC4	73.701	583
19	4	3	CC(C)(C)c2ccc(/C=C/C(=O)NN1C=NN=C1)cc2	-1.367	516
20	11	3	CC(C)(C)C2Nc1ccc(cc1N=2)NC(=O)c3nccnc3N	-1.664	681
9	12	11	CC(C)(C)C3=NN(c1ccccc1)C4NC(=O)C(CNCc2cccnc2)=CC3=4	12.788	446
15	13	8	CC(C)(C)C3=NOC(CC1=NN=C(O1)c2ccc(F)cc2)=N3	-1.422	782
5	16	21	CC(C)(C)C3CCC2C(C(O)=O)=C(NC(=O)C1=CC=CO1)SC=2C3	4.26	812
2	6	8	CC(C)(C)c3cccc(CN[C@H]2CS(=O)(=O)C[C@@H](Cc1ccc(O)c(Br)c1)[C@@H]2O)c3	6.293	505
2	5	5	CC(C)(C)C4N=C(Nc3nnc(Cc1ccncc1)c2ccccc23)SC=4C#N	4.789	577
8	11	11	CC(C)(C)c4nc(NCC1=CC=CO1)c3N=NN(Cc2ccccc2Cl)c3n4	-0.671	607
16	12	21	CC(C)(C)CC(=O)N1CCC(CC1)N3CC(=O)N(CCc2ccccc2)C3	-1.873	477
21	16	19	CC(C)(C)CC(=O)N2CCc1cc(ccc12)C4=CSC(NC3CCCC3)=N4	46.427	512
26	8	14	CC(C)(C)CC(=O)N3CCC2Nc1ccccc1C=2C3	4.545	668
25	10	9	CC(C)(C)CC(=O)N3CCCC(Cc1cnc(cn1)C2NC=CN=2)C3	-4.696	507
17	10	6	CC(C)(C)CN1CC[C@@H](C1)C2=NN=C(O2)c3cccnc3	-4.937	659
15	16	16	CC(C)(C)N(Cc1ccccc1)C(=O)CN3C(=O)c2ccccc2S3(=O)=O	-0.699	679
6	10	8	CC(C)(C)N2N=C(c1c(N)ncnc12)c4cccc3ccccc34	12.423	189
9	6	20	CC(C)(C)N2N=C1CN(CC1=C2N3C=CC=C3)C(=O)c4cnccn4	-0.532	616
22	2	17	CC(C)(C)N2N=C1CS(=O)(=O)CC1=C2NC(=O)c3ccc(cc3)C(F)(F)F	-2.489	533
27	4	2	CC(C)(C)N2N=C1CSCC1=C2NC(=O)Cc3ccccc3	-0.65	605
15	8	8	CC(C)(C)N3N=CC2C(=O)N(CC(=O)NC1CCCC1)C=NC=23	-2.209	507
21	9	9	CC(C)(C)N3N=CC2C(=O)N(CC(=O)NCc1ccccc1Cl)C=NC=23	-3.756	479
23	3	16	CC(C)(C)N3N=CC2C(=O)N(CC(=O)OCc1ccccc1)C=NC=23	-1.208	531
18	14	4	CC(C)(C)N3N=CC2C(=O)N(Cc1c(F)cccc1Cl)C=NC=23	-2.72	446
19	1	12	CC(C)(C)N3N=CC2C(=O)N(Cc1cccc(c1)[N+]([O-])=O)C=NC=23	-3.858	662
2	8	22	CC(C)(C)N4N=C(Cc1cccc2ccccc12)c3c(N)ncnc34	40.324	158
3	13	18	CC(C)(C)NC(=O)[C@H]3CC[C@H]4[C@@H]2CC[C@H]1NC(=O)C=C[C@]1(C)[C@H]2CC[C@]34C	-2.074	946
13	15	10	CC(C)(C)NC(=O)c1cccc(c1)NC(=O)CSCc2ccc(Cl)cc2	0.173	703
1	11	19	CC(C)(C)NC(=O)c2ccc(Oc1cc(F)c(CC(O)=O)cc1Cl)c(c2)NS(=O)(=O)c3ccc(cc3Cl)C4CC4	-3.724	748
9	5	6	CC(C)(C)NC(=O)CN1CCC4(CC1)Nc2ccccc2C3=NCCN34	-2.06	640
10	4	14	CC(C)(C)NC(=O)CN2C(=O)COc1cc(ccc12)S(=O)(=O)N3CCCC3	0.641	676
19	9	3	CC(C)(C)NC(=O)COC(=O)C1(CCCC1)c2cccc(F)c2	-1.852	537
15	4	6	CC(C)(C)NC(=O)CSC2=Nc1nc(O)cc(O)c1S2	1.426	509
2	5	4	CC(C)(C)NC(=O)N1CCN(CC1)C(=O)N2C(=O)[C@H](CCCNC(N)=N)[C@H]2C(O)=O	-2.844	889
27	8	10	CC(C)(C)NC(=O)NCCc1ccccc1	-3.778	459
14	5	22	CC(C)(C)NC2=Nc1ccccc1NC23CCCNC3	65.34	457
7	15	7	CC(C)(C)NCC(O)COc1cccc2NC(=O)Nc12	0.649	697
3	7	3	CC(C)(C)NCC(O)COc1cccc2NC(=O)Nc12	-2.671	870
1	6	13	CC(C)(C)OC(=O)[C@H](CCCCN)NC(=O)[C@@H](CC1=CNc2ccccc12)NC(=O)C3CCN(CC3)S(=O)(=O)c4ccccc4	2.069	805
10	3	16	CC(C)(C)OC(=O)N1CC3(C1)Cc2ccccc2C(=O)N3	0.59	676
15	15	1	CC(C)(C)OC(=O)N1CC3(C1)Cc2ccccc2CN3	-3.333	567
11	12	19	CC(C)(C)OC(=O)N1CCC[C@H](C1)[C@H](O)C2=NC=CS2	-1.982	696
18	12	15	CC(C)(C)OC(=O)N1CCC3(CC1)NC(=O)C2(CCCCC2)N3	-2.948	389
14	10	15	CC(C)(C)OC(=O)N1CCNC(C1)c2ccc(cc2)c3ccccc3	19.218	671
23	13	5	CC(C)(C)OC(=O)N2CCN1C(=NN=C1C2)C3CCCN3C(=O)c4ccccc4	0.61	292
16	3	8	CC(C)(C)OC(=O)N2CCN1C(=NN=C1C2)C3CCNCC3	0.884	616
6	16	16	CC(C)(C)OC(=O)NCCc1ccc(cc1)NC(=O)c2ccccc2c3ccc(cc3)C(F)(F)F	11.561	369
4	1	3	CC(C)(C)SC2=C(CC(C)(C)C(O)=O)N(Cc1ccc(Cl)cc1)c3ccc(cc23)OCc5ccc4ccccc4n5	20.517	209
26	9	15	CC(C)(C)SCCNC(=O)C(C)(C)C	-3.083	452
6	14	22	CC(C)(C#N)NC(=O)[C@H]3CC[C@H]4[C@@H]2CC[C@H]1NC(=O)C=C[C@]1(C)[C@H]2CC[C@]34C	-0.331	446
3	10	14	CC(C)(c2cc(Br)c(OCC(O)CN1CCOCC1)c(Br)c2)c4cc(Br)c(OCC(O)CN3CCOCC3)c(Br)c4	32.142	639
1	13	15	CC(C)(CCC(C)(C)NCc1ccccc1O)NCc2ccccc2O	9.214	791
6	10	17	CC(C)(CCCCOc1cc(cc(n1)c2ccccc2)c3ccccc3)C(O)=O	-1.964	506
6	2	16	CC(C)(CCCCOCCCCC(C)(C)C(O)=O)C(O)=O	4.306	486
1	5	18	CC(C)(N)C(=O)N[C@H](CC1=CNc2ccccc12)C(=O)N[C@H](CC3=CNc4ccccc34)NC=O	5.706	632
5	8	9	CC(C)(N)C(=O)N[C@H](COCc1ccccc1)C(=O)N2CCC4(CC2)CN(c3ccccc34)S(C)(=O)=O	8.067	811
6	8	10	CC(C)(N)CC(=O)N[C@@H]5CCc1ccccc1N(Cc2ccc(cc2)c3ccccc3C4NN=NN=4)C5=O	-0.286	467
27	10	4	CC(C)(NC(=O)Cc1ccccc1)c3nc(C(N)=O)c2OCOc2n3	-2.803	514
25	7	4	CC(C)(O)[C@@H]1CC[C@@](C)(O1)[C@H]2CC3(CO2)CCN(CC3)C(=O)c4cccc(F)c4	-6.963	469
5	3	3	CC(C)(O)C(=O)N1CCN(CC1)c2ccc(c(c2)C3C(=O)NC(=O)C=3C4=CNc5ccccc45)C(F)(F)F	45.56	385
14	7	8	CC(C)(O)C(=O)OCC(=O)c1ccc(Cl)cc1	-2.443	694
4	11	7	CC(C)(O)c1ccccc1CC[C@@H](SCC2(CC(O)=O)CC2)c5cccc(/C=C/c4ccc3ccc(Cl)cc3n4)c5	-2.867	718
4	12	4	CC(C)(O)CC[C@H](C[C@H](O)[C@H](Cc1cccc(F)c1)NC(=O)c3cnc2ccccc2n3)C(N)=O	-2.557	779
1	4	4	CC(C)(O)CCNc1cc(ccn1)c3ccnc(Nc2cccc(Cl)c2)n3	81.307	117
4	8	21	CC(C)(O)CNc2nc(Nc1ccnc(c1)C(F)(F)F)nc(n2)c3cccc(n3)C(F)(F)F	3.726	730
13	12	21	CC(C)(Oc1ccc(Cl)cc1)C(=O)N2CCOCC2	-1.183	733
7	3	12	CC(C)(Oc2ccc(CCNC(=O)c1ccc(Cl)cc1)cc2)C(O)=O	1.708	586
3	1	3	CC(C)[C@@](C)(O)[C@@H]1CN(CCN1)c2nc(c(F)cc2Cl)C3=NNc4ncccc34	117.075	159
4	6	13	CC(C)[C@@]13C[C@@H](OC(=O)CO)[C@@](C)(O1)[C@@H]2CC[C@@H](C)[C@H]2[C@@H]3OC(=O)/C=C/c4ccccc4	1.37	817
26	6	16	CC(C)[C@@H](C(O)=O)N2C(=O)Nc1ccccc1C2=O	-0.604	423
3	14	11	CC(C)[C@@H]1CC[C@@H](C)C[C@H]1O	0.138	724
4	10	12	CC(C)[C@@H]1CC[C@H](CC1)C(=O)N[C@H](Cc2ccccc2)C(O)=O	-0.204	767
4	15	13	CC(C)[C@@H]1CC[C@H](CC1)C(=O)N[C@H](Cc2ccccc2)C(O)=O	-0.363	752
1	9	22	CC(C)[C@@H]1NC(=O)[C@@H](Cc2ccccc2)NC(=O)[C@H](CC(=O)O)NC(=O)CNC(=O)[C@H](CCCNC(=N)N)NC1=O	-0.857	682
3	12	4	CC(C)[C@H](C(=O)NC1=NC=CS1)c2ccc(Cl)cc2	0.863	591
4	14	17	CC(C)[C@H](C2=Nc1cc(Cl)ccc1C(=O)N2Cc3ccccc3)N(CCCN)C(=O)c4ccc(C)cc4	61.302	87
3	15	10	CC(C)[C@H](CO)Nc3nc(Nc1cccc(Cl)c1)c2N=CN(C(C)C)c2n3	67.83	117
3	13	1	CC(C)[C@H](N)C(=O)N[C@@H](Cc1ccccc1)C(O)=O	-1.816	923
5	10	1	CC(C)[C@H](N)C(=O)N1CCC[C@H]1B(O)O	-0.456	834
17	16	6	CC(C)[C@H](N)C(=O)N3CCC1(CO[C@H](C1)[C@@]2(C)CC[C@H](O)C(C)(C)O2)CC3	6.63	418
4	10	1	CC(C)[C@H](NC(=O)[C@H](CCC(O)=O)NC(=O)[C@@H](N)CC(O)=O)C(=O)N[C@H](C=O)CC(O)=O	-0.233	754
24	5	16	CC(C)[C@H](NC(=O)c1cccc(C)c1)C(=O)NC2=NC=C(C)S2	204.495	35
14	2	6	CC(C)[C@H](NC(=O)C1CCN(CC1)C(=O)[C@@H]2CCCN2C(=O)OC(C)(C)C)C(O)=O	-2.642	670
4	6	14	CC(C)[C@H](NC(=O)CCc1ccccc1)C(=O)N2CCCC2	0.31	740
2	8	12	CC(C)[C@H](NC(=O)OCc1ccccc1)C(=O)N[C@@H](C)C(=O)N[C@@H](CC(O)=O)C(=O)COC(=O)c2c(Cl)cccc2Cl	0.0615	794
7	7	16	CC(C)[C@H](NC(=O)OCc1ccccc1)C(=O)N[C@@H](C)C(=O)N[C@@H](CC(O)=O)C(=O)COC(=O)c2c(Cl)cccc2Cl	-0.668	484
4	14	19	CC(C)[C@H](NC(=O)OCc1ccccc1)C(=O)N[C@H](C=O)Cc2ccccc2	6.996	787
6	2	1	CC(C)[C@H](O)C(=O)N[C@@H](C)C(=O)N[C@@H]1C(=O)N(C)CCc2ccccc12	19.019	481
2	4	5	CC(C)[C@H](S)C(=O)NC1(CCCC1)C(=O)NC(Cc2ccc(cc2)c3cncnc3)C(O)=O	-2.746	753
7	7	1	CC(C)[C@H]1OC(=O)[C@@H](NC(=O)[C@H](C)OC(=O)[C@H](NC(=O)[C@H](OC(=O)[C@@H](NC(=O)[C@H](C)OC(=O)[C@H](NC(=O)[C@H](OC(=O)[C@@H](NC(=O)[C@H](C)OC(=O)[C@H](NC1=O)C(C)C)C(C)C)C(C)C)C(C)C)C(C)C)C(C)C)C(C)C)C(C)C	9.826	367
2	11	12	CC(C)[C@H]2C(=O)N[C@@H](CCCNC(N)=N)C(=O)NCC(=O)N[C@@H](CC(O)=O)C(=O)N[C@H](Cc1ccccc1)C(=O)N2C	-2.712	843
5	14	7	CC(C)[C@H]7C(=O)O[C@H](C)[C@H](NC(=O)C2=C(N)C(=O)C(C)=C1Oc3c(N=C12)c(ccc3C)C(=O)N[C@@H]5C(=O)N[C@H](C(C)C)C(=O)N4CCC[C@H]4C(=O)N(C)CC(=O)N(C)[C@@H](C(C)C)C(=O)O[C@@H]5C)C(=O)N[C@H](C(C)C)C(=O)N6CCC[C@H]6C(=O)N(C)CC(=O)N7C	1687.76	10
4	3	21	CC(C)=CCC(O)C2=CC(=O)c1c(O)ccc(O)c1C2=O	-1.635	603
5	7	4	CC(C)=CCC/C(/C)=C/CC/C(/C)=C/CC(P(O)(O)=O)P(O)(O)=O	-2.063	686
16	1	18	CC(C)C(=O)/N=C2\Sc1cccc(F)c1N\2C	6.793	716
24	15	16	CC(C)C(=O)N(CC1=CC=C(O1)c2ccc(Cl)c(Cl)c2)C3CCS(=O)(=O)C3	24.072	556
8	5	3	CC(C)C(=O)N(Cc1ccccc1)CC3=NN2C(C)=CC(C)=NC2=N3	1.443	696
19	11	17	CC(C)C(=O)N(CC2=NN1C(C)=C(Cl)C(C)=NC1=N2)c3ccccc3	-3.488	608
26	3	2	CC(C)C(=O)N[C@H]3C[C@H]2CN(C)c1ccccc1CN2C3	-6.172	622
16	7	7	CC(C)C(=O)N[C@H]3C[C@H]2CN(C)Cc1ccccc1CN2C3	-2.869	640
9	10	22	CC(C)C(=O)N1CCC(CC1)C2=NN=C(S2)C(=O)Nc3ccccc3	-0.193	587
23	2	4	CC(C)C(=O)N1CCC(CC1)C3ON=C(OCc2ccccc2)C=3C	-1.187	747
8	13	19	CC(C)C(=O)N1CCC(CC1)N3C(C)=NC2SC(C)=C(C)C=2C3=O	-1.934	547
27	14	17	CC(C)C(=O)N1CCC(CC1)Nc2ncnc3ccccc23	-3.031	592
26	12	7	CC(C)C(=O)N1CCCC(C1)c3ccnc(Nc2cccc(F)c2)n3	2.479	524
10	3	14	CC(C)C(=O)N1CCCC1c2nccnc2Nc3cccc(C)n3	0.136	690
18	13	8	CC(C)C(=O)N2C(CC(c1ccc(C)cc1)N3N=CN=C23)c4ccccc4	-4.751	489
26	1	21	CC(C)C(=O)N2C(CC(c1ccccc1)N3N=CN=C23)c4ccccc4	-6.609	742
14	12	11	CC(C)C(=O)N2C(CC(c1ccccc1Cl)N3N=CN=C23)c4ccccc4	-2.663	752
27	15	4	CC(C)C(=O)N2CC(C(=O)Nc1ccc(F)cc1)C3(C2)CCOCC3	1.99	435
19	1	13	CC(C)C(=O)N2CCc1cc(ccc12)C4N=C(NC(=O)c3ccccn3)SC=4C	0.812	621
18	8	14	CC(C)C(=O)N2CCc1cc(ccc12)C4N=C(NC(=O)CNc3ccccc3)SC=4C	15.818	527
21	15	20	CC(C)C(=O)N2CCc1cc(ccc12)C5N=C(NC(=O)CN4N=Nc3ccccc3C4=O)SC=5C	7.035	640
11	5	12	CC(C)C(=O)N3C[C@@H]2CN(Cc1ccc(O)cc1)[C@@H]2C3	-0.767	720
18	13	11	CC(C)C(=O)N3Cc1ccccc1CC2(CCCCN2C)C3	58.234	531
19	13	2	CC(C)C(=O)N3Cc1ccccc1CC2(CCN(C)CC2)C3	5.496	570
12	4	21	CC(C)C(=O)N3CCC[C@@H]2NC(=O)c1ccccc1OCC/C=C/C[C@@H]23	-0.654	743
11	7	22	CC(C)C(=O)N3CCC2(CCN(Cc1ccc(Cl)cc1)C2)C3	-0.8	662
14	15	1	CC(C)C(=O)N3CCc2cc1cc(C)ccc1nc23	-0.0746	618
24	10	14	CC(C)C(=O)N3CCC2Nc1ccccc1C=2C3	6.733	416
11	7	7	CC(C)C(=O)N4C[C@@H]1C[C@]1(c2ccccc2)C(=O)c3ncccc34	-2.616	709
19	16	8	CC(C)C(=O)NC1=NC(=NS1)c2ccc(Br)cc2	4.775	494
4	14	10	CC(C)C(=O)Nc1ccc(c(c1)C(F)(F)F)[N+]([O-])=O	0.294	736
19	4	21	CC(C)C(=O)NC2=CC(=NN(CC(=O)Nc1ccc(cc1)C(C)=O)C2=O)c3ccccc3	3.079	426
26	16	16	CC(C)C(=O)NC2CCC1=NC=C(N1C2)C(F)(F)F	0.00603	355
9	13	11	CC(C)C(=O)NC3=C(c1ccccc1Cl)C(=O)c2ccccc2N3C	0.428	670
24	15	19	CC(C)C(=O)NCc1ccc(cc1)c2ncncc2C3=CC(C)=NO3	1.332	537
21	14	5	CC(C)C(NC(=O)c1ccc(cc1)C(C)(C)C)C(=O)OCC3=CC(=O)Oc4ccc2ccccc2c34	24.353	454
27	6	14	CC(C)C(NS(=O)(=O)c1ccccc1)C(=O)OCC(=O)Nc3ccc2OCOc2c3	-4.193	527
1	2	3	CC(C)C[C@@H](C=O)NC(=O)[C@H](CC(C)C)NC(=O)[C@H](CC(C)C)NC(=O)OCc1ccccc1	14.341	850
2	9	14	CC(C)C[C@@H](N[C@@H](CC1=CN=CN1Cc2cc(Cl)cc(Cl)c2)C(O)=O)C(O)=O	-1.988	810
6	16	2	CC(C)C[C@@H]4NC(=O)[C@H](NC(=O)[C@@H]1CCCN1C(=O)[C@@H](CC(O)=O)NC(=O)[C@@H](CC2=CNc3ccccc23)NC4=O)C(C)C	3.132	469
5	1	11	CC(C)C[C@H](C(=O)NO)N1CC[C@](N)(C1=O)c2ccc(cc2)OCc4cc(C)nc3ccccc34	7.673	521
1	7	16	CC(C)C[C@H](CO)Nc1nc(nc2N=C(N)Sc12)SCc3ccccc3Cl	12.501	317
5	8	20	CC(C)C[C@H](N[C@@H](CC1=CN=CN1Cc2cc(Cl)cc(Cl)c2)C(O)=O)C(O)=O	-3.099	861
3	11	10	CC(C)C[C@H](NC(=O)[C@@H](NC(=O)CNC(=O)CN)C(C)C)C(=O)N[C@@H](C(C)C)C(=O)N[C@@H](CCC(N)=O)C(=O)N1CCC[C@H]1C(=O)NCC(O)=O	-2.204	836
4	6	15	CC(C)C[C@H](NC(=O)[C@@H](O)[C@H](N)Cc1ccccc1)C(O)=O	0.621	647
4	9	17	CC(C)C[C@H](NC(=O)[C@@H](O)[C@H](N)Cc1ccccc1)C(O)=O	-1.281	693
2	3	7	CC(C)C[C@H](NC(=O)C(CS)CCc1ccccc1)C(N)=O	7.83	532
5	13	22	CC(C)C[C@H](NC(=O)c1ccc3c(c1)N=C(CC2=CC=CO2)N3[C@@H]4CCCC[C@H]4C)C(O)=O	-0.812	908
6	15	22	CC(C)C[C@H](NC(=O)CCN(C)C)c1cc(Cl)ccc1N2CCN(CC2)C(=O)[C@H](C)Cc3ccc(Cl)cc3	28.798	100
6	5	18	CC(C)C[C@H](NC(=O)N1CCOCC1)C(=O)N[C@@H](CCc2ccccc2)/C=C/S(=O)(=O)c3ccccc3	14.917	583
1	13	17	CC(C)C[C@H](NC(=O)OCc1ccccc1)C(=O)N[C@@H](CC(C)C)C(=O)NCC(=O)CNC(=O)[C@H](CC(C)C)NC(=O)[C@H](CC(C)C)NC(=O)OCc2ccccc2	-0.35	722
3	10	22	CC(C)C[C@H](NC(=S)Nc1ccccc1)C(=O)N[C@H]2CCOC2O	2.753	842
5	12	14	CC(C)C[C@H](NP(O)(=O)O[C@@H]1O[C@@H](C)[C@H](O)[C@@H](O)[C@H]1O)C(=O)N[C@@H](CC2=CNc3ccccc23)C(O)=O	-0.327	735
1	4	7	CC(C)C[C@H](O)[C@H](O)[C@H](CC1CCCCC1)NC(=O)[C@H](CC2=CSC=N2)NC(=O)[C@H](Cc3ccccc3)CS(=O)(=O)N4CCN(C)CC4	17.629	780
4	9	20	CC(C)C[C@H](S)C(=O)NC1(CCCC1)C(=O)N[C@@H](CC2=CNc3ccccc23)C(O)=O	-2.801	750
3	2	18	CC(C)C[C@H](S)C(=O)NC1(CCCC1)C(=O)N[C@@H](Cc2ccc(nc2)C3=CC=CS3)C(O)=O	-2.617	794
5	3	9	CC(C)C[C@H]3C2Nc1ccc(Cl)cc1C=2CCN3C(=O)CCN4CCC(F)(F)CC4	8.929	495
19	4	17	CC(C)C1=C(N=NN1c2ccccc2)C(=O)Nc3ccc(cc3)C(C)=O	-1.696	438
21	3	5	CC(C)C1=CC(=NC2=NN=CN12)C(O)=O	-5.461	409
17	5	12	CC(C)C1=CC(=NO1)C(=O)Nc2cc(C)ccc2O	-4.166	532
10	4	13	CC(C)C1=CC(=NO1)C(=O)Nc2ccc(C)c(C)c2	1.63	695
17	12	14	CC(C)C1=CC(=NO1)C2CCCN2C(=O)C3=CC(=NO3)C(C)C	-1.338	494
25	2	2	CC(C)C1=NC(=NO1)c2ccc3c(c2)N=NN3CCN4CCOCC4	-5.474	513
16	14	11	CC(C)C1=NC(=NO1)C2CCCN2CC(=O)N(C)C3CC3	-2.204	647
19	5	19	CC(C)C1=NC=CN1CCC(=O)N2CCNCC2c3ccccc3	9.43	513
16	4	9	CC(C)C1=NN=C(O1)c4cnc3ON=C(C2CCCC2)c3c4	-1.664	788
17	12	6	CC(C)C1=NOc2ncc(cc12)C3=NN=C(O3)C4CC4	-2.46	468
18	16	15	CC(C)C1C=C(NN=1)C(=O)N2CCC[C@]3(C)NC(=O)CCC[C@H]23	0.0998	432
24	2	10	CC(C)C1C=NN2C(=CC(NCCCCCCN)=NC=12)NCc3ccccc3	42.114	240
1	9	6	CC(C)c1cc(Br)cc(C(C)C)c1O	-3.512	655
7	9	10	CC(C)c1cc(ccc1O)Oc2c(Br)cc(CC(O)=O)cc2Br	-0.211	585
24	8	12	CC(C)c1cc(Cl)c(C)cc1OCC(=O)N2CCCCC2	-0.461	631
26	9	7	CC(C)c1cc(nc(n1)c2ccccn2)N3CCC(CC3)C(O)=O	-6.263	493
19	6	13	CC(C)C1CC2=C(CO1)Sc3nc(nc(N)c23)SCc4c(Cl)cccc4Cl	-0.469	604
21	14	14	CC(C)C1CCC(C)CCN1C(=O)C3=CNc2ccccc2C3=O	9.011	421
12	4	16	CC(C)c1ccc(cc1)C(=O)N2CCN(CC2)C4C=NN3C=NN=C3C=4	2.082	652
11	1	1	CC(C)c1ccc(cc1)C(=O)NC2=NC=C(S2)C(N)=O	17.732	412
26	9	9	CC(C)c1ccc(cc1)C(=O)NCC2=NN=C3C=CC=CN23	-8.289	496
12	14	20	CC(C)c1ccc(cc1)C(C)NC(=O)c2cccc(c2)N(C)C	-0.699	522
2	5	14	CC(C)c1ccc(cc1)C2=NC(=O)N(C(C)C)c3ccc(cc23)OCC#C	7.969	541
6	8	12	CC(C)c1ccc(cc1)C2=NC(=O)N(CCC(C)(C)C)c3ccc(cc23)OCC#C	16.324	350
18	10	4	CC(C)c1ccc(cc1)C2=NOC(=N2)N3CCC(CC3)C(=O)N4CCOCC4	-5.501	503
22	5	10	CC(C)c1ccc(cc1)C3C2N=CNC=2CCN3Cc4ccc(C#N)cc4	23.751	511
16	16	16	CC(C)c1ccc(cc1)N(CC(=O)NC2CCCC2)C(=O)CCCC(=O)Nc3ccccn3	-2.223	698
24	9	16	CC(C)c1ccc(cc1)N3CCN(CC2CC2)C3=O	-4.632	562
20	10	16	CC(C)c1ccc(cc1)N3CCN(CC2CCCCO2)C3=O	-2.323	573
14	2	3	CC(C)c1ccc(cc1)NC(=O)C[N+]4C=C(c2ccc(F)cc2)N3CCCC3=4	2.118	564
12	5	18	CC(C)c1ccc(cc1)NC(=O)c2ccc(cc2)C4Nc3ccccc3S(=O)(=O)N4	1.881	666
24	12	14	CC(C)c1ccc(cc1)NC(=O)C3C=C2N=CC(Br)=CN2N=3	0.0608	549
26	7	10	CC(C)c1ccc(cc1)NC(=O)CCCC(O)=O	-8.725	584
7	5	6	CC(C)c1ccc(cc1)NC(=O)CN2C=NC3=C2C(=O)N(C)C(=O)N3C	-0.357	633
21	16	3	CC(C)c1ccc(cc1)NC(=O)CN4C=C(C(=O)c2ccc(C)cc2)C(=O)c3cc(C)ccc34	3.286	576
22	14	18	CC(C)c1ccc(cc1)NCC4=Cc3cc2OCCOc2cc3NC4=O	0.155	429
10	11	17	CC(C)c1ccc(cc1)OCC(=O)Nc2cccc3ccc(C)nc23	3.349	505
1	5	8	CC(C)c1ccc(cc1)OCC(=O)Nc2ccccc2C(O)=O	0.716	782
18	10	6	CC(C)c1ccc(cc1)OCC(=O)NCC2(CCCCC2)N3CCN(C)CC3	14.481	457
9	5	9	CC(C)c1ccc(cc1)S(=O)(=O)NC2C(C)=NNC=2N3C=NN=C3	-1.636	544
1	15	10	CC(C)c1ccc(cc1Cc3ccc2CCCNc2c3)[C@@H]4O[C@H](CO)[C@@H](O)[C@H](O)[C@H]4O	1.835	628
3	9	7	CC(C)c1ccc2c(c1)C(SC(C)(C)C)=C(CC(C)(C)C(O)=O)N2Cc3ccc(Cl)cc3	2.547	695
3	2	1	CC(C)c1cccc(C(C)C)c1NC(=O)Nc2ccc(cc2)Sc3ccc(cc3)[N+]([O-])=O	8.959	458
5	6	10	CC(C)c1ccccc1c4ncc(C)c(NCc2ccc(cc2)N3C=CN=N3)n4	-1.616	721
18	14	20	CC(C)c1ccccc1NC(=O)Cc2cccc3cccnc23	-3.524	417
1	16	14	CC(C)c1ccccc1OC(=O)NCCc3ccc2ccccc2c3	1.196	747
3	14	16	CC(C)C1ON=C(C=1COc3ccc(/C=C/c2cccc(c2)C(O)=O)c(Cl)c3)c4c(Cl)cccc4Cl	11.151	351
2	4	10	CC(C)C1SC(=C(C=1/C=C/[C@@H](O)C[C@@H](O)CC(O)=O)c2ccc(F)cc2)c3ccc(C)cc3	9.386	386
6	5	20	CC(C)C1SC(=C(C=1/C=C/[C@@H](O)C[C@@H](O)CC(O)=O)c2ccc(F)cc2)c3ccccc3	9.737	194
1	13	18	CC(C)C1SC(C)=NC=1c2ccc(cc2)OCCCCCOc3ccc(cc3)/C(/N)=N/O	27.229	116
5	4	1	CC(C)C2=Cc1c(ncnc1S2)N3CCN(CC3)C4=NCC(C)(C)S4	7.528	613
14	13	10	CC(C)C2=Nc1ccccc1C3=NN(CC(N)=O)C(=O)N23	0.622	628
12	11	22	CC(C)C2=NN=C(NC(=O)N1CCCCCC1)S2	-0.805	492
6	10	2	CC(C)c2cc(CNC[C@@H](O)[C@@H]1C[C@H](C)CCCCCCCCC(=O)N(C)[C@@H](C)C(=O)N1)ccc2	35.326	580
6	16	19	CC(C)c2cc(NNC(=O)Nc1cc(Cl)nc(Cl)c1)nc3c2C(C)=NN3C	5.454	497
3	13	20	CC(C)c2cc1NC(=O)N(C(=O)c1cc2C3=CC=NN3C)N(C(C)=O)S(C)(=O)=O	-2.332	801
17	5	14	CC(C)C2N=C1SC(C)=CN1C=2S(=O)(=O)N3CCCCC3	-6.604	447
16	16	7	CC(C)C2OCc1cnc(C)c(O)c1CO2	-1.009	586
5	16	7	CC(C)C3=C(C(=O)Nc1ccccc1)C(=C(c2ccc(F)cc2)N3CC[C@@H](O)C[C@@H](O)CC(O)=O)c4ccccc4	17.656	312
5	6	12	CC(C)C3=C(NC(=O)Nc1ccc(Cl)cc1)C(=O)N(c2ccccc2)N3C	0.746	844
18	2	1	CC(C)C3=CC(=O)N2N=C(C)C(c1ccccc1)=C2N3	-0.911	526
26	3	20	CC(C)C3=CN(CC(=O)N(CC1C(C)=NN(C)C=1C)C2CC2)N=N3	-3.647	559
25	5	18	CC(C)C3=NOC(CC1CCN(CC1)C(=O)c2ccc(Cl)cc2)=N3	-7.62	465
2	8	8	CC(C)c3c(NCC2CCC1(CCC1)CC2)nc(C#N)nc3OC4CCN(C)CC4	49.163	74
21	9	4	CC(C)C3C=C(N1CCCCC1)N2N=C(N=C2N=3)c4cccnc4	-1.282	587
12	6	14	CC(C)C3C=C(NC1CCCC1)N2N=C(N=C2N=3)c4cccnc4	3.033	763
27	12	14	CC(C)C3C=C(NCc1ccccc1F)N2N=C(N=C2N=3)c4cccnc4	-2.422	826
21	11	9	CC(C)C3C=C(NCc1cccnc1)N2N=C(N=C2N=3)c4cccnc4	-3.017	592
6	9	3	CC(C)C3CC[C@H]1C(=CC[C@H]2[C@@](C)(CCC[C@]12C)C(O)=O)C=3	1.178	523
10	15	5	CC(C)C3CC2c1c(N)nc(nc1SC=2CO3)SCC(=O)Nc4cccc5ccccc45	9.077	413
3	7	2	CC(C)c3cc2CC[C@H]1[C@@](C)(CCC[C@]1(C)c2cc3S(O)(=O)=O)C(O)=O	-0.683	865
5	15	17	CC(C)c3cc2CC[C@H]1C(C)(C)CCC[C@]1(C(O)=O)c2c(O)c3O	-2.422	713
5	8	10	CC(C)c3ccc2Oc1nc(N)c(cc1C(=O)c2c3)C(O)=O	0.865	721
12	11	8	CC(C)c3nc2Sc1c(ncnc1c2c4CC(C)(C)OCc34)N(C)CCO	-2.494	617
12	9	10	CC(C)c3nc2Sc1c(ncnc1c2c4CC(C)(C)OCc34)N5CCN(CCO)CC5	16.356	489
12	14	1	CC(C)c3nc2Sc1c(ncnc1c2c4CCCc34)SCC(=O)N5CCOCC5	12.871	625
21	12	4	CC(C)c3nc2Sc1c(ncnc1c2c4CCCc34)SCC(=O)NCc5ccccc5	1.899	494
18	11	22	CC(C)c3nc2Sc1c(ncnc1c2c4CCCc34)SCc5ccccc5Cl	-0.984	335
19	1	16	CC(C)c3ncc(CN1CCC(CC1)c2cc(O)cc(C)n2)cn3	-3.905	540
5	6	9	CC(C)C3Oc2c(ccc1NCCOc12)C(=O)C=3c4ccc(Cl)cc4	5.577	556
23	4	1	CC(C)c4ccc(CNC3=Nc1ccncc1N(Cc2ccccc2)C3=O)cc4	37.454	492
19	13	13	CC(C)c4nc2Sc1c(ncnc1c2c3CC(C)(C)OCc34)SCC(=O)c5ccc(Cl)cc5	3.938	413
20	10	15	CC(C)c4nc3Sc2c(NCC1CCCO1)ncnc2c3c5CC(C)(C)OCc45	-3.827	539
25	7	5	CC(C)CC(=O)C1=CNC(=C1)C(=O)NCC2CCCO2	-5.893	429
7	5	1	CC(C)CC(=O)C1C(=O)[C@@](O)(CC=C(C)C)C(O)=C(CC=C(C)C)C=1O	1.411	623
4	12	8	CC(C)CC(=O)N[C@@H](CCCCNC(=O)c1ccc(cc1)C(N)=N)CC(O)=O	-2.712	606
21	8	15	CC(C)CC(=O)N1CCC3(CC1)[C@@H]2CN(CC(C)C)C[C@@H]2C(=O)N3C	-2.937	342
15	1	5	CC(C)CC(=O)N1CCCC1C3=Nc2ccccc2S3	2.748	652
22	2	10	CC(C)CC(=O)N2CCC1N=C(SC=1CC2)C(=O)Nc3ccccc3	-2.528	692
18	7	2	CC(C)CC(=O)NC1=CC(=O)NC2=NC(=NN12)C3=CC=CO3	-1.953	604
18	15	15	CC(C)CC(=O)NC1=NN=C(S1)c2ccc(C)cc2	-2.08	534
18	12	7	CC(C)CC(=O)Nc1ccc(cc1)C(=O)COc2ccc(cc2)C(=O)c3ccc(F)cc3	36.02	450
27	10	7	CC(C)CC(=O)Nc1ccc(nc1)N2C=NC(=C2)C(=O)N3CCCC3	-4.655	626
13	1	8	CC(C)CC(=O)Nc1ccc(nc1)N2C=NC(=C2)C(=O)N3CCOCC3	1.896	625
17	1	10	CC(C)CC(=O)Nc1ccc3c(c1)N=C(CCN2CCOCC2)N3C	-5.98	467
26	2	5	CC(C)CC(=O)O[C@H]2CC(C)=C1C(=O)C=C(C)[C@@H]1[C@H]3OC(=O)[C@@H](C)[C@H]23	-3.888	847
1	6	19	CC(C)CC(N)P(O)(O)=O	0.317	716
10	8	9	CC(C)CC1=CC(=NC(=O)N1)C(=O)NC(C)CCc2ccc(F)cc2	-2.466	628
14	12	19	CC(C)CC1=CC(=NN1)C4=NN2C(=NN=C2c3ccccc3Cl)S4	4.865	725
19	9	18	CC(C)CC1=CSC2=C1C(=O)N(C)C(=O)N2CC(=O)N3CCOCC3	-3.632	551
1	2	22	CC(C)CC1C(=O)NC(=N)N1c5nc(NC(N)=N)nc(Nc2ccc(cc2)Nc3nc(NC(N)=N)nc(n3)N4C(=N)NC(=O)C4CC(C)C)n5	23.036	723
16	14	12	CC(C)CC1C=C(ON=1)C(=O)N2CCOCC2C3=CC=NN3	0.677	600
14	14	7	CC(C)Cc1ccc(cc1)C3C=C2N=C(C=CN2N=3)NCC(=O)N(C)C	4.178	703
25	10	11	CC(C)CC3NC(=O)C1(CCN(CC1)C(=O)NCc2ccccc2)NC3=O	-3.716	566
11	2	9	CC(C)Cc3nc(C(N)=O)c2NC(=O)N(CC1CCCO1)c2n3	0.627	524
17	12	10	CC(C)Cc3nc2Oc1c(ncnc1c2c4CCCc34)N(C)CCO	-0.889	638
21	2	21	CC(C)Cc3nc2Sc1c(ncnc1c2c4CC(C)(C)OCc34)SCC(N)=O	-6.197	444
20	8	8	CC(C)Cc3nc2Sc1c(ncnc1c2c4CCCc34)SCC(=O)Nc5cccc(C)c5	-0.742	592
21	16	22	CC(C)Cc3nc2Sc1c(ncnc1c2c4CCCc34)SCC(N)=O	7.397	596
27	15	1	CC(C)Cc3nc2Sc1c(ncnc1c2c4CCCc34)SCCc5ccccc5	3.057	474
19	16	22	CC(C)Cc4nc2Sc1c(ncnc1c2c3CC(C)(C)OCc34)SCC(=O)N5CCC(C)CC5	5.788	408
19	15	5	CC(C)Cc4nc2Sc1c(ncnc1c2c3CC(C)(C)OCc34)SCC(=O)Nc5ccc(Br)cc5	0.472	545
16	11	16	CC(C)Cc4nc2Sc1c(ncnc1c2c3CC(C)(C)OCc34)SCC(=O)Nc5ccccc5	-2.605	624
14	4	4	CC(C)Cc4nc2Sc1c(ncnc1c2c3CC(C)(C)OCc34)SCc5ccc(Cl)cc5	-2.286	624
7	1	8	CC(C)CCC[C@@H](C)CCC[C@@H](C)CCC[C@]3(C)CCc2c(C)c(OC(=O)c1cccnc1)c(C)c(C)c2O3	0.158	785
24	1	7	CC(C)CCC3=C(C)NC2=C(c1ccc(F)cc1)C(C)=NN2C3=O	2.893	351
11	3	16	CC(C)CCN[C@H]1CS(=O)(=O)C[C@@H]1S(=O)(=O)c2ccc(F)c(C)c2	2.039	443
9	9	5	CC(C)CCN1C(=O)CC[C@@]2(CCCC[C@@H]12)C(=O)N3CCNC(=O)C3	-1.697	476
22	6	11	CC(C)CCN2C(=O)C1SC=CC=1N3C(=O)NN=C23	2.249	553
27	11	4	CC(C)CCN2CCC1N=C(NC(=O)C=1CC2)N3CCN(C)CC3	-0.356	539
10	9	9	CC(C)CCN3[C@H]1CCN(CC[C@@H]1Oc2ccccc2S3(=O)=O)c4ncc(F)cn4	1.228	585
15	6	7	CC(C)CCN3C(CCCC(=O)N1CCCC1)=Nc2cccnc23	28.937	627
18	2	3	CC(C)CCN3C[C@H]2CCN(Cc1cccnc1)CC[C@H]2S3(=O)=O	-3.422	607
22	16	20	CC(C)CCN3CCCN2N=NC(COc1cccnc1)=C2C3	3.369	386
25	9	3	CC(C)CCN4C[C@@H]3c2nc(NCC1CC1)ncc2CS(=O)(=O)[C@@H]3C4	-3.677	666
20	13	10	CC(C)CCNC(=O)C1CCN(CC1)C4=Nc2cccnc2N(Cc3ccccc3)C4=O	-0.839	439
20	3	7	CC(C)CCNC(=O)c2ccc1ccnc(c1c2)N3CCN(CC3)c4ccccc4	20.959	248
21	8	16	CC(C)CCNC(=O)CCC(=O)N1CCCN2N=C(C)C=C12	-4.77	437
11	11	9	CC(C)CCNC(=O)CCC1=NN=C2C=CC(=NN12)N3CCCCC3	-1.922	926
15	10	7	CC(C)CCNc2nnc(C1=NN=C(C)O1)c3ccccc23	-0.391	609
15	14	7	CC(C)CCSc1ncnc4c1Sc3nc(C(C)C)c2CCCc2c34	0.247	632
20	10	14	CC(C)CN(C(=O)c1ccncc1)C3=Nc2ccccc2S3	-1.573	713
15	14	15	CC(C)CN[C@H]1CS(=O)(=O)C[C@@H]1S(=O)(=O)c2ccccc2	-1.25	460
20	7	9	CC(C)CN1C(=NC2=C1C(O)=NC(=O)N2C)N3CCNCC3	-4.279	558
15	3	22	CC(C)CN1CCC[C@H]1C2=NC(=NO2)c3ccc(F)cn3	-2.334	653
11	14	13	CC(C)CN1CCCC(C1)C3NC(=O)c2cc(F)ccc2N=3	-0.987	620
14	1	8	CC(C)CN2C[C@@]13CN(C[C@@H](C[C@@H]1S2(=O)=O)O3)C(=O)C4CCC4	-0.13	641
10	3	9	CC(C)CN2C[C@@]13CN(C[C@@H](C[C@@H]1S2(=O)=O)O3)C(=O)c4ccccn4	-0.00401	611
14	10	21	CC(C)CN2C[C@@]13CN(C[C@@H](C[C@@H]1S2(=O)=O)O3)C(=O)NC4CCCC4	-2.308	614
16	6	13	CC(C)CN2C[C@H]3C[C@H](C(=O)NC1CCC1)[C@@H](C2)O3	0.134	719
17	16	19	CC(C)CN3[C@H]1CCN(CC[C@@H]1Oc2ccccc2S3(=O)=O)C(C)=O	-1.119	541
18	6	22	CC(C)CN3[C@H]1CCNCC[C@@H]1Oc2ccccc2S3(=O)=O	74.586	538
25	8	3	CC(C)CN3C(=O)C1=CC(=NN1c2ccccc23)C(=O)NCc4ccncc4	-0.137	699
21	12	7	CC(C)CN3C(=O)C1=NSC=C1N(CC(=O)NC2CCCC2)C3=O	1.097	418
16	10	8	CC(C)CN3C(=O)C1SC=CC=1N4C(CCC(=O)NCCc2ccccc2)=NN=C34	1.556	538
16	11	6	CC(C)CN3C(CNC(=O)Cc1ccccc1)=Nc2ccccc23	-2.305	570
13	13	9	CC(C)CN3C[C@@H]2OCC(=O)N(CC1=NC=CN1C)[C@@H]2C3	0.405	718
11	12	11	CC(C)CN3C=C(C(=O)N1CCCC1)c2ccccc2C3=O	-1.431	717
4	12	20	CC(C)CN3C=Nc2c(N)nc1ccccc1c23	-1.68	771
11	7	18	CC(C)CN3CCC1(CN(C1)S(=O)(=O)Cc2ccccc2)CC3	-3.362	781
25	5	6	CC(C)CN3N=C(C)C(CC(=O)N1CCCC1C2C=NN(C)C=2)=C3C	-8.717	422
8	15	1	CC(C)CN4[C@H]2CCN(CC1C=NN(C)C=1)CC[C@@H]2Oc3ccccc3S4(=O)=O	2.195	523
24	15	12	CC(C)CN4C[C@@H]3C(=O)NC1(CCN(CC1)C(=O)c2ccccc2)[C@@H]3C4	3.48	438
10	11	4	CC(C)CNC(=O)c1cccc(c1)N2C(=O)C(C)(C)CS2(=O)=O	-1.92	542
21	5	19	CC(C)CNC(=O)C1CCN(CC1)c2ccc(nn2)c3ccc(F)cc3	-4.996	527
25	7	2	CC(C)CNC(=O)C2=NC1CCN(CCC=1S2)C(=O)C3C=C(C)ON=3	-4.149	596
22	9	3	CC(C)CNC(=O)C2=NC1CCN(CCC=1S2)C(=O)Cc3ccccc3	-3.637	504
8	7	13	CC(C)CNC(=O)C2=NC1CCN(CCC=1S2)C(=O)NC(C)C	0.0301	688
25	11	17	CC(C)CNC(=O)C4CN1C=CN=C1C2(CCN(CC2)S(=O)(=O)c3ccc(C)cc3)O4	-4.745	593
17	6	8	CC(C)CNC(=O)CN(Cc1ccccc1F)S(=O)(=O)c2ccc(C)cc2	-7.731	478
10	2	19	CC(C)CNC(=O)N2C[C@H]3C[C@H](C(=O)NCc1ccccc1)[C@@H](C2)O3	-0.14	628
3	8	2	CC(C)CNC(=S)Nc1cc(Cl)ccc1C	0.42	618
2	13	8	CC(C)CNC1=NC=CN2C(=CN=C12)c3ccc(cc3)C(=O)NC4CC4	18.086	485
17	13	17	CC(C)CNc1ncnc3c1Sc4nc(C)c2COC(C)(C)Cc2c34	11.335	563
8	13	2	CC(C)CNc2nc1CCN(CCc1cc2C(=O)N3CCCC3)c4ncccn4	-1.396	703
10	1	19	CC(C)CNc2nc1CCN(CCc1cc2C(=O)NCC3CC3)S(C)(=O)=O	8.914	629
26	14	12	CC(C)COC(=O)c1ccc(cc1)NC2NC(=O)C(C)=NN=2	6.608	590
3	3	11	CC(C)COc3ccc(CNC(=O)N(Cc1ccc(F)cc1)C2CCN(C)CC2)cc3	36.453	521
6	1	16	CC(C)CS(=O)(=O)N[C@H]1CCC(=O)N([C@@H]1c2ccc(Cl)cc2)c3ccc4c(c3)N(C)C(=O)C=C4C	5.434	623
7	5	15	CC(C)CS(=O)(=O)N[C@H]1CCC(=O)N([C@@H]1c2ccc(Cl)cc2)c3ccc4c(c3)N(C)C(=O)C=C4C	2.286	695
17	10	17	CC(C)N(CC1=CC(=O)Nc2ccccc12)C(=O)c3ccccc3	-0.756	369
15	9	6	CC(C)N(Cc1ccccc1)S(=O)(=O)C2C(C)=NOC=2C	-1.812	555
6	13	11	CC(C)N(CCC(C(N)=O)(c1ccccc1)c2ccccn2)C(C)C	-2.397	616
2	7	3	CC(C)N(CCC1=CNc2ccccc12)Cc3ccc(/C=C/C(=O)NO)cc3	11.747	369
6	6	12	CC(C)N(CCCCOCC(=O)NS(C)(=O)=O)c1cnc(c(n1)c2ccccc2)c3ccccc3	3.535	545
3	8	4	CC(C)N(CCCCOCC(O)=O)c1cnc(c(n1)c2ccccc2)c3ccccc3	-0.551	756
2	14	13	CC(C)N(CCCNC(=O)Nc1ccc(cc1)C(C)(C)C)C[C@H]2O[C@H]([C@H](O)[C@@H]2O)N4C=C(Br)c3c(N)ncnc34	13.452	854
12	4	1	CC(C)N(CCSc2ccc(NC(=O)C1=CC=CO1)nn2)C(C)C	2.362	594
2	4	9	CC(C)N(NC(=O)c1ccccc1)C(=O)COc2c(F)cc(F)cc2c3ccccc3OC(F)(F)F	2.784	666
21	14	1	CC(C)N1C(C)=CN2C1=NC4=C2C(=O)N(CC(=O)c3ccccc3)C(=O)N4C	1.584	447
9	12	12	CC(C)N1C=NC(=C1)C3=CC(C(=O)N2CCOCC2)=C4C=CC=CN34	0.946	582
19	5	15	CC(C)N1C=NC(=C1)S(=O)(=O)N2CCCC(C2)C(=O)N3CCCCC3	-4.046	443
15	11	16	CC(C)N1C=NN=C1C3CCN(CC2C=COC=2)CC3	-2.937	576
9	8	14	CC(C)N1CC[C@@H]3[C@H]1C(=O)NC[C@H](CCC(=O)N2CCCC2)N3C	-0.554	629
3	9	20	CC(C)N1CCC(CC1)(c2ccccc2)c3ccccc3	0.592	643
15	1	20	CC(C)N1CCC(CC1)c2cc(nc(C)n2)N3C(C)COC3=O	0.874	539
5	2	17	CC(C)N1CCC[C@H]1CNC(=O)C3=CN(C2CCCC2)C(=O)C5=C3c4ccccc4N5C	37.466	575
23	16	9	CC(C)N1CCC3=C(C1)SC2NC(N=C(O)C=23)c4ccc(O)cc4	71.975	536
20	10	11	CC(C)N1CCN(CC1)C(=O)c2cnc(nc2c3ccncc3)c4ccccc4	177.204	482
16	5	2	CC(C)N1CCN(CC1)C2=CC=C3C=CC(=CN23)C(=O)N4CCCN(C)CC4	-1.848	724
3	7	21	CC(C)N1CCN(CC1)c5ccc(Nc4ncc3C=C(C(=O)N(C)C)N(C2CCCC2)c3n4)nc5	1.02	680
4	13	2	CC(C)N1CCN(CC1)c6nc(C2C(=O)NC(=O)C=2C3=CNc4ccccc34)c5ccccc5n6	47.734	274
15	10	19	CC(C)N1N=CC=C1NC(=O)CSC3=NN=C(c2ccncc2)N3Cc4ccccc4	-1.578	616
3	10	15	CC(C)N2C(=O)[C@@H](CCc1cc(Cl)ccc12)NC(=O)[C@@H](Cc3ccccc3F)NC(=O)c4ccc(F)cc4C(F)(F)F	8.986	784
24	5	22	CC(C)N2CC=CCC(C1CCNCC1)C2=O	2.203	381
10	8	2	CC(C)N2CC1C=C(SC=1C2)C(=O)N3CCN(CC3)c4ccccc4F	0.862	606
25	8	12	CC(C)N2CC1N=CNC=1C[C@H]2C(=O)N4CCC(Cc3ccccc3)CC4	40.868	657
17	2	11	CC(C)N2N=Cc1c(cc(nc12)C3CC3)C(O)=O	-0.775	431
25	10	13	CC(C)N2N=CC1N=C(NC=12)C3CCCN(C3)C(=O)Nc4ccc(C)cc4	-2.123	636
6	2	21	CC(C)N2N=Nc1cc(ccc12)C(O)=O	3.292	503
15	16	9	CC(C)N3C(=O)C(Nc1cccc(c1)C(F)(F)F)=Nc2ccncc23	51.03	452
23	7	14	CC(C)N3C(=O)C(NCc1ccc(F)cc1F)=Nc2ccncc23	35.847	594
25	4	13	CC(C)N3C(C)=Nc2nnc1ccc(cc1c23)C(=O)Nc4cccnc4	-4.482	491
16	4	21	CC(C)N3C(C)CN(Cc1ccncc1)Cc2ccccc23	8.546	671
25	15	17	CC(C)N3C=NC2C(C(=O)Nc1ccccc1C)=C(C)SC=2C3=O	5.7	586
9	16	16	CC(C)N3C=NC2C(C(=O)NCc1ccccc1)=C(C)SC=2C3=O	2.092	600
2	11	2	CC(C)N3C=Nc2c(NCc1cccc(c1)C(F)(F)F)ncnc23	2.946	721
25	8	13	CC(C)N3C=Nc2nnc1ccc(cc1c23)C(=O)NCc4cccnc4	-1.862	506
15	3	9	CC(C)N3CC[C@@H]1[C@@H](CN1S(=O)(=O)c2ccccc2)C3	14.486	545
11	16	15	CC(C)N3CC[C@@H]1[C@@H](CN1S(=O)(=O)c2cccnc2)C3	-0.726	778
8	15	6	CC(C)N3CC1CN(CCN1Cc2ccccc23)C(=O)CCC(N)=O	-0.0569	509
18	3	8	CC(C)N3CC1CN(CCN1Cc2ccccc2C3)S(=O)(=O)C4CC4	-4.358	588
9	16	1	CC(C)N3CCOCC1(CCCN(C1)C(=O)C2C(C)=NOC=2C)C3	-0.397	630
12	5	13	CC(C)N3CCOCC1(CCCN(C1)C(=O)C2C=CNN=2)C3	-2.87e-05	564
23	3	22	CC(C)N4C(=O)C1COCCN1C(=O)c3cc2OCOc2cc34	1.491	417
24	10	18	CC(C)N4C=C(C1=NC(C)=C(S1)C(=O)N2CCCC2)c3cccnc34	2.691	608
5	10	15	CC(C)N4C=Nc3c(NCCC1=CNc2ccccc12)nc(nc34)c5cncc(C)c5	14.407	483
27	2	6	CC(C)N4Cc1ccccc1CC2(CC(C2)N3CCOCC3)C4	-5.867	574
11	2	10	CC(C)N4CCC3C(C#N)=C(NCC1=CC=CO1)N2C=NN=C2C=3C4	2.163	579
22	8	7	CC(C)N4CCC3C(C#N)=C(NCCc1ccccc1)N2C=NN=C2C=3C4	16.413	605
3	11	6	CC(C)N4N=C(c2ccc1OC(N)=Nc1c2)c3c(N)ncnc34	29.626	244
27	3	2	CC(C)NC(=O)[C@H](C)NC(=O)N1CCN3C1=Nc2ccccc23	-2.532	499
27	12	4	CC(C)NC(=O)[C@H]1C[C@@H]2CN(C[C@H]1O2)S(=O)(=O)c3ccccc3	1.917	410
25	6	3	CC(C)NC(=O)C1=CN(C=N1)c2ccc(cn2)C3=NC(=NO3)C4CC4	-5.83	448
19	5	22	CC(C)NC(=O)c1ccc4c(c1)N=C3CN(CC2=CC=CO2)CCN34	-1.622	559
14	13	17	CC(C)NC(=O)c1cccc(c1)C2=NOC(=N2)C3C=COC=3	1.602	592
21	2	3	CC(C)NC(=O)C1CCCN(C1)S(=O)(=O)N(C)C2CCCCC2	-1.675	526
11	6	9	CC(C)NC(=O)c1cccnc1N2CCNC(C2)c3ccccc3	-2.821	721
23	15	1	CC(C)NC(=O)C1CCN(CC1)c2ccc(nn2)SCC(=O)Nc3ccc(C)cc3	-0.856	564
13	12	3	CC(C)NC(=O)C1SC(=NC=1C)C2N=NN(C=2C)c3ccccc3	4.314	854
26	1	4	CC(C)NC(=O)C2C=NN3C1CCCCC=1C=NC=23	-4.272	683
13	15	11	CC(C)NC(=O)C2C3C(=O)Nc1ccccc1C(=O)C23C	1.834	473
26	14	19	CC(C)NC(=O)C2CCc1nc(ncc1C2)N3CCCCC3	-2.434	377
26	8	9	CC(C)NC(=O)CN1CCC(CC1)c2ccncc2	-7.185	504
20	2	15	CC(C)NC(=O)CN1CCC(CC1)N3C(=O)C2C(C)=C(C)SC=2N=C3C(C)C	26.971	522
25	7	16	CC(C)NC(=O)CN2C=CN1N=C(C=C1C2=O)c3ccc(Cl)cc3	-7.654	560
15	16	18	CC(C)NC(=O)CN3C=Nc2cc1OCCCOc1cc23	-1.128	450
9	16	11	CC(C)NC(=O)COc1ccccc1C2=NC(=NO2)c3ccccc3C	13.963	366
9	2	7	CC(C)NC(=O)COc1ccccc1C2=NN=C(O2)c3ccccc3	14.684	436
20	3	19	CC(C)NC(=O)N1CNC(=O)C12CCN(CC2)C(=O)CC3=CNC=N3	-2.095	580
18	14	22	CC(C)NC(=O)N2CCC1N=C(SC=1CC2)C(=O)Nc3ccncc3	-0.784	428
14	9	18	CC(C)NC(=O)N3C[C@H](OCc1ccccn1)[C@H]2COC[C@H]23	-3.476	727
13	15	7	CC(C)NC(=O)N3CCN2C(=O)c1ccccc1[C@H]2C3	0.185	736
1	7	3	CC(C)NC(=O)NS(=O)(=O)c1cnccc1Nc2cccc(C)c2	1.989	766
6	3	15	CC(C)NC[C@H](O)COc1ccc(O)cc1	2.404	533
13	9	6	CC(C)NC1=NN=C(C)S1	-2.55	611
8	1	2	CC(C)Nc1nc(nc2c1C=NN2C)N3CCC(CC3)N4CCCCC4	8.272	721
26	10	22	CC(C)Nc1ncnc3c1CN(C2CCCNCC2)C(=O)CN3C	-2.456	331
16	16	21	CC(C)Nc2nc(C)nc3c1ccccc1Oc23	-0.502	569
3	11	11	CC(C)Nc2nc(Nc1ccccc1)nc(n2)c3ccccc3	7.96	510
26	16	22	CC(C)Nc2nc(NCCN1CCOCC1)nc3c2C=NN3C	-0.00404	409
24	16	14	CC(C)Nc2nc1CCNCCc1cc2C(=O)N3CCCC3	2.857	402
6	6	13	CC(C)Nc3nc(Nc1ccccc1)nc(Nc2ccccc2)n3	8.282	494
6	6	14	CC(C)NCC(O)c1ccc(O)c(O)c1	0.585	611
1	12	4	CC(C)NCC(O)COC1=NC=CS1	-2.251	623
3	7	4	CC(C)NCC(O)COc1ccc(CC(N)=O)cc1	-2.689	827
4	9	21	CC(C)NCC(O)COc1cccc2ccccc12	-2.733	878
5	15	15	CC(C)NCC(O)COc1cccc2NC=Cc12	-2.364	897
1	2	12	CC(C)NCCCN2C(=Nc1c(N)ncnc12)Sc3cc(Cl)cc(Cl)c3	26.51	323
6	6	5	CC(C)NCCCNc1ccc(cc1)Nc3ncc(Br)c(Nc2ccccn2)n3	180.828	32
24	13	15	CC(C)NS(=O)(=O)c1ccc(cc1)C(=O)Nc2ccc(cc2)C4=Nc3ccccc3O4	12.135	530
27	16	18	CC(C)NS(=O)(=O)c1ccc(cc1)NC(=O)C(C)Oc2ccccc2C#N	-0.389	565
1	5	7	CC(C)OC(=O)C(C)(C)Oc1ccc(cc1)C(=O)c2ccc(Cl)cc2	3.734	653
11	3	4	CC(C)OC(=O)c1ccc(cc1)NC(=O)c2cccc(n2)N3C=NN=C3	5.416	544
12	7	13	CC(C)OC(=O)C2=CC1=C(C=CN1C)N2CC(=O)N3CCCC3	1.619	677
1	12	9	CC(C)OC(=O)C2=CN(CC(C)(C)C3c1ccccc1NC2=3)C(=O)c4ccc(F)c(F)c4	-3.545	812
3	7	22	CC(C)OC(=O)C4=C(C)NC(N)=C(C(=O)OC1CN(C1)C(c2ccccc2)c3ccccc3)C4c5cc(ccc5)[N+]([O-])=O	77.54	29
21	13	5	CC(C)OC(=O)CSC2=NN=C(c1cnccn1)N2CC3=CC=CO3	4.874	455
1	3	3	CC(C)Oc1cc(ccc1Nc3ncc(Cl)c(Nc2ccccc2S(=O)(=O)C(C)C)n3)N4CCC(CC4)N5CCN(C)CC5	3.456	789
11	5	18	CC(C)Oc1ccc(cc1)C(=O)NC2=CC(=O)N(C)C(=O)N2C	-2.297	638
18	1	8	CC(C)Oc1ccc(cc1)C(=O)NC3=C2CS(=O)CC2=NN3C(C)(C)C	-6.146	575
6	8	16	CC(C)Oc1ccc(cc1)C3N=C(COc2cc(C)c(cc2)OCC(O)=O)SC=3c4ccc(cc4)OC(F)(F)F	-0.327	567
3	5	17	CC(C)Oc1ccc(cc1)C3N=C(COc2ccc(OCC(O)=O)c(C)c2)SC=3c4ccc(cc4)C(F)(F)F	5.969	610
17	7	15	CC(C)Oc1ccc(cc1)C4C2C(=O)CC(CC=2Nc3ccccc3N4C(C)=O)c5ccc(C)cc5	-2.895	523
3	12	11	CC(C)Oc1ccc(cc1Cl)C(=O)N[C@H](CNC(=O)CN(C)C)Cc2ccc(cc2)C4=CN3C=CC=C([C@H](C)O)C3=N4	42.195	534
2	16	19	CC(C)Oc1ccc(cn1)C3N=C(COc2cc(C)c(cc2)OCC(O)=O)OC=3c4ccc(cc4)OC(F)(F)F	11.225	584
11	2	21	CC(C)Oc1ccccc1C2(NC(=O)NC2=O)c3ccccc3	-1.022	653
27	12	6	CC(C)Oc1ccccc1Oc2ccc(N)cn2	160.15	544
22	11	22	CC(C)Oc2ccc(/C=C(\SC1NC(C)=NN=1)/C(O)=O)cc2	-0.213	366
27	12	11	CC(C)Oc2ccc(CNCC1=CC=C(S1)C(O)=O)cc2	-2.151	459
2	14	10	CC(C)Oc6cc(CC(=O)N4CCC[C@@](CC[N+]12CCC(CC1)(CC2)c3ccccc3)(C4)c5cc(Cl)c(Cl)cc5)ccc6	1.755	721
2	2	8	CC(C)OCCCNCC(=O)N1CCC[C@H]1C#N	-0.345	720
1	11	22	CC(C)OCCN(C(=O)CCl)c1ccc(cc1)C(=O)N3CCN(CCc2ccc(Cl)cc2)CC3	158.912	44
17	12	11	CC(C)S(=O)(=O)N3CCCN2c1ccccc1N=C2C3	3.088	434
21	13	17	CC(C)Sc4nc(SCC(=O)N1CCOCC1)c3C2CC(C)(C)OCC=2Sc3n4	-0.415	539
12	8	8	CC(C1=CC=CO1)N(C(=O)c2ccc(C#N)cc2)c3ccccn3	-2.061	642
4	13	22	CC(C1=CN=CN1)c2cccc(C)c2C	-1.398	642
4	3	9	CC(C1=CNC=N1)c2cccc(C)c2C	0.638	709
16	12	7	CC(C1CC1)N(Cc2ccccc2)C(=O)CCC(O)=O	-1.016	418
15	3	20	CC(c1ccccc1)N3C=NC2=C(C=NN2C(C)(C)C)C3=O	-0.683	547
1	16	13	CC(C2=Cc1ccccc1S2)N(O)C(N)=O	-0.0696	772
1	16	16	CC(CC(=O)c1ccc(cc1)c2ccc(F)cc2F)C(O)=O	-1.095	726
19	7	17	CC(CC(=O)N(C)C1CCCCC1)S(=O)(=O)c3cc2OCC(=O)Nc2cc3C	-5.503	604
26	13	9	CC(CC(=O)N2CCc1ccccc12)N3N=C(C)C=C3C	3.525	262
15	6	16	CC(CC(=O)N2CCc1ccccc1C2)S(=O)(=O)c4cc3OCC(=O)Nc3cc4C	-4.086	665
19	9	21	CC(CC1=CC=CO1)NC(=O)C2CCN(CC2)C5C=CC4=NN=C(c3cccc(C)c3)N4N=5	8.779	527
6	13	6	CC(Cc1ccccc1)NCc2ccccc2	-2.278	485
13	13	20	CC(CCc1ccccc1)NC(=O)c2ccc(cc2)C3=CC=CS3	3.876	732
10	6	9	CC(CCc1ccccc1)NC(=O)c2cnc(C)cn2	-1.632	689
16	4	15	CC(CCc1ccccc1)NC(=O)C4=CC3C(=O)Nc2ccccc2C=3S4	24.642	297
22	3	5	CC(CCc1ccccc1)NC(=O)CN4C(=O)C2=CC=CN2c3ccccc34	-0.544	606
23	5	19	CC(CCc1ccccc1)NC(=O)CSc2ncnc3NC=Nc23	-4.067	505
4	9	12	CC(CCc1ccccc1)NCC(O)c2ccc(O)c(c2)C(N)=O	0.788	821
26	16	18	CC(CCc1ccccc1)NCC2=C(C(O)=O)N(C)c3ccccc23	-0.197	395
2	5	19	CC(CN)C1=CNc2ccc(O)cc12	-2.969	732
11	15	22	CC(CN1CCOCC1)C(=O)NC2=CC=CN3N=C(N=C23)C4CC4	-0.709	775
26	13	7	CC(CNC(=O)c1ccccc1C)NC(=O)c2ccccc2C	-4.413	365
7	7	19	CC(CNC(=O)c1cccnc1)NC(=O)c2cccnc2	-0.326	472
26	12	10	CC(CNC(=O)CCC1=NN=C2C=CC(=NN12)N3CCCCC3)c4ccccc4	-8.17	678
2	7	22	CC(F)(F)CN3CCOC2=C(c1ccc(Cl)cc1)N(N=C2C3=O)c4ccccc4Cl	3.128	863
6	7	20	CC(N)c1ccc(cc1)c2cncc(c2)c3cc(nc4NC=Cc34)c5cccc(C)n5	35.459	94
11	3	13	CC(N)CC1=CNc2ccc(cc12)C(C)=O	4.694	595
4	10	14	CC(N[C@H]1C[C@@H]1c2ccccc2)c4ccc3OCCOc3c4	0.3	994
12	11	20	CC(NC(=O)C1=C(C)ON=C1c2ccccc2)c3ccccn3	-2.537	532
10	12	20	CC(NC(=O)C1=CC(=C(S1)N2CCOCC2)c3ccccc3)c4ccccc4	6.961	442
18	5	5	CC(NC(=O)C1=CC(=NN1C)C2CC2)C4C=C(O)N3N=C(C)C=C3N=4	-4.73	432
19	16	21	CC(NC(=O)C1=CSC(=N1)C(=O)NC2CC2)c3ccccc3	0.943	564
16	5	12	CC(NC(=O)C1C=NN(C=1C)c2ccc(cn2)C3=NC(C)=NO3)c4ccccc4	0.114	722
3	13	4	CC(NC(=O)c1ccc(C(=O)N[C@@H](CC(N)=O)C(O)=O)c(Cl)c1)c2cccc(O)c2	-0.0287	817
22	5	16	CC(NC(=O)c1ccc(cc1)C2=NN=C(O2)c3ccccc3)c4ccc(cc4)S(C)(=O)=O	5.186	547
17	15	5	CC(NC(=O)c1ccc(cc1)N(C)C)c2ccc(F)cc2	-2.095	553
26	12	16	CC(NC(=O)c1cccc(c1)C(N)=O)C3=Cc2ccccc2O3	-6.41	389
10	3	22	CC(NC(=O)C1CCCC1)C2NN=C(N=2)c3cccnc3	0.336	617
21	7	2	CC(NC(=O)c1ccccc1)C3Nc2ccccc2N=3	-2.874	534
24	15	14	CC(NC(=O)c1ccccc1F)C3=NN=C(SCC(=O)Nc2ccccc2F)N3C	3.872	449
22	6	18	CC(NC(=O)c1ccccn1)C3Nc2ccccc2N=3	-2.475	488
20	11	12	CC(NC(=O)c1cccnc1)C2=NC(=NO2)c3ccccc3	-1.15	590
27	2	5	CC(NC(=O)C1CCN(CC1)c2cc(ncn2)N3CCOCC3)c4ccccc4	-5.109	589
25	2	6	CC(NC(=O)C1CCN(CC1)c2nc(C)cc(C)n2)c3ccccc3	-6.481	511
15	16	22	CC(NC(=O)c1ccncc1)C3Nc2ccccc2N=3	0.269	581
27	1	13	CC(NC(=O)C1N=C(C)N(N=1)c2ccc(F)cc2)c3ccc(cc3)N4C=CN=C4	-7.199	642
23	3	6	CC(NC(=O)C1SC(=NC=1C)c2ccccn2)c3ccncc3	-4.373	541
23	8	21	CC(NC(=O)C2=Cc1c(F)cccc1N2)c3ccccn3	-2.277	434
21	10	3	CC(NC(=O)C2=CN(Cc1ccccc1)N=C2c3cccnc3)C4CC4	0.356	452
15	3	12	CC(NC(=O)C2C=CC1=NN=C(C)N1C=2)c3ccccc3	1.409	615
22	10	16	CC(NC(=O)c2ccc1ncnc(c1c2)N3CCOCC3)c4ccccc4	0.0575	548
24	3	6	CC(NC(=O)C2CCN(Cc1ccc(F)cc1)CC=2)c3ccccc3	-4.709	442
14	15	6	CC(NC(=O)C2CCN(Cc1cccc(F)c1)CC=2)c3ccccc3	-0.153	878
19	14	6	CC(NC(=O)C3C=CC2=NOC(c1ccc(F)cc1)=C2C=3)c4ccccc4	6.19	500
14	15	8	CC(NC(=O)CC1C(C)=NNC=1C)C3Nc2ccccc2N=3	-1.335	675
25	10	19	CC(NC(=O)Cc1ccc(Cl)cc1)C2NN=C(N=2)c3ccncc3	-1.26	435
22	9	8	CC(NC(=O)CCN2C(C)=Nc1ccccc12)c3ccccc3	-1.122	304
11	8	12	CC(NC(=O)CN(C)C1=NN=C(S1)N2CCCC2=O)c3ccccc3	-1.388	752
27	8	15	CC(NC(=O)COC(=O)c1ccc(O)cc1)c2ccccc2	-3.502	467
10	3	10	CC(NC(=O)COc1ncnc2ccccc12)c3ccccc3	0.828	669
23	6	16	CC(Nc1ccc(cc1)Oc2ccccc2)C(=O)Nc3cccc(C#N)c3	3.524	549
27	6	13	CC(NC1NC(=O)C(C)=NN=1)c2ccccc2	-0.499	476
10	3	12	CC(Nc1ncnc2SC=Cc12)c3ccccn3	7.458	705
12	4	17	CC(Nc1ncnc4c1Sc3nc(c2CCCc2c34)N5CCOCC5)c6ccccc6	13.615	573
25	5	1	CC(Nc2nc1cc(C)ccc1cc2C3=NOC(C)=N3)c4ccccn4	4.301	467
18	4	10	CC(NCC(=O)Nc1cc(ccc1Cl)S(=O)(=O)N2CCCCCC2)c3ccccc3	21.333	467
22	6	6	CC(NS(=O)(=O)c1cccc(Cl)c1)C(O)=O	-5.201	463
14	10	16	CC(NS(=O)(=O)C2=C(C)N=C1SC=CN1C2=O)c3ccccc3	-2.4	693
14	10	14	CC(NS(=O)(=O)c2ccc1NC(=O)CSc1c2)c3ccccc3	-3.439	712
9	9	16	CC(O)(C(=O)NCCC1NN=C(N=1)c2ccncc2)c3ccccc3	-1.766	590
2	16	6	CC(O)(CS(=O)(=O)c1ccc(F)cc1)C(=O)Nc2ccc(C#N)c(c2)C(F)(F)F	1.575	636
17	5	3	CC(O)[C@@H](NC(=O)C1(CCN(CC1)C(=O)[C@@H]3Cc2ccccc2CN3C(=O)OC(C)(C)C)c4ccccc4)C(O)=O	-2.168	424
13	11	9	CC(O)C(=O)NC1(CCCC1)C(=O)Nc2c(C)cccc2C	-0.932	553
23	6	22	CC(O)C2=Nc1ccccc1N2CC(=O)N3CCCCC3	-1.271	409
22	16	5	CC(O)CN1CC(=O)C(=C1N)C2=NC(=CS2)c3ccccc3	-0.206	484
13	5	9	CC(O)CNc1ncnc2c1C=NN2c3cccc(Cl)c3	-1.193	672
23	5	21	CC(OC(=O)C1=C(C)OC2N=CNC(=O)C1=2)C(=O)NC3CCCCC3	-2.316	527
23	7	16	CC(OC(=O)c1ccc(cc1)NS(=O)(=O)c3cc2OCCOc2cc3)C(=O)Nc4ccc(C#N)cc4	-1.152	587
18	4	5	CC(OC(=O)c1ccccc1Sc2ccccc2C#N)C(=O)Nc3cccc(c3)[N+]([O-])=O	3.829	434
13	13	21	CC(OC(=O)C2=Cc1ccccc1OC2=O)C(=O)c3ccc(C)cc3	-0.303	702
17	5	18	CC(OC(=O)c2ccc1N=CSc1c2)C(=O)Nc3ccccc3F	-6.858	554
15	14	21	CC(OC(=O)c2ccc1OCCOc1c2)C(=O)NCC3CCCCC3	-1.571	759
27	13	7	CC(OC(=O)c2ccc1OCOc1c2)C(=O)Nc3cc(ccc3Cl)S(=O)(=O)N4CCCCC4	5.757	655
3	16	9	CC(OC(=O)NC1C(C)=NOC=1c2ccc(CSCCC(O)=O)cc2)c3ccccc3Cl	-0.052	859
26	6	2	CC(Oc1cc(C)ccc1C(N)=O)C(=O)N2CCCCCC2	-1.962	565
20	6	22	CC(Oc1ccc(C)cc1)C(=O)N4CCN(CC3=CC(=O)N2C=CSC2=N3)CC4	-1.379	472
9	13	9	CC(Oc1ccc(Cl)cc1)C(=O)N[C@@H](C)C2=NN=C3C=CC=CN23	-1.412	672
17	8	19	CC(Oc1ccc(F)cc1)C2=NN=C(O2)c4cnc3ON=C(C)c3c4	-4.548	588
17	11	6	CC(Oc1cccc(C)c1)C(=O)NS(=O)(=O)c2ccc(C)cc2	-1.594	339
22	3	3	CC(Oc1ccccc1)C(=O)Nc2ccc(cc2)C4=CN3C=CC=NC3=N4	-0.92	607
23	13	16	CC(Oc1ccccc1)C2=CC=NN2	-0.129	283
14	7	1	CC(Oc1ccccc1Cl)C(=O)NCC2=CSC(C)=N2	-0.475	693
8	9	21	CC(Oc1ccccc1F)C(=O)N(CC2C(C)=NN(C)C=2C)C3CC3	-2.717	609
14	8	13	CC(Oc1ccccc1F)C(=O)NCC2=CSC(=N2)c3ccc(C)cc3	2.168	716
18	2	22	CC(Oc1ccccc1F)C(=O)NCCN2CCCCC2	-5.547	697
19	3	7	CC(Oc2ccc1C=CC(=O)Oc1c2)C(=O)NC3CC(C)(C)NC(C)(C)C3	-5.882	574
13	5	17	CC(SC1=NN=C2C=CC=CN12)C(=O)Nc3cccc(c3)[N+]([O-])=O	-3.249	706
10	12	15	CC(SC2=NC1C=CSC=1C(=O)N2c3ccccc3)C(=O)NC(C)(C)C	-1.895	550
23	9	2	CC(SC2=NN=C(c1cccnc1)N2C)C(=O)Nc3ccc(C)cc3	0.249	502
3	3	7	CC(SC2Nc1ccccc1N=2)C(=O)N/N=C/c3cc(Br)ccc3O	-8.277	657
9	16	19	CC(Sc2ncnc1ccccc12)C(=O)NCc4ccc3OCOc3c4	1.283	519
18	15	14	CC(SC3=NC2=NN(c1ccccc1)C(=O)C2=C4CCCCCN34)C(=O)NC(N)=O	-0.553	653
5	10	16	CC[C@]1(CC[C@@H](O1)[C@]3(C)CC[C@]2(C[C@H](O)[C@@H](C)[C@H](O2)[C@@H](C)[C@@H](OC)[C@H](C)C(O)=O)O3)[C@@H]4O[C@H](C[C@@H]4C)[C@H]5O[C@@](O)(CO)[C@H](C)C[C@@H]5C	61.135	78
2	6	9	CC[C@@]1(O)C(=O)OCc2c1cc3n(Cc4c(c5cc(O)ccc5nc43)[Si](C)(C)C(C)(C)C)c2=O	36.607	466
2	6	22	CC[C@@]5(O)C(=O)OCC4C(=O)N3Cc2cc1ccccc1nc2C3=CC=45	304.597	48
5	4	4	CC[C@@H](C(N)=O)N1CCCC1=O	-1.439	715
18	14	11	CC[C@@H](C)[C@H](NC(=O)CC2C(=O)Oc1cc(O)c(Cl)cc1C=2C)C(O)=O	-1.447	338
6	14	4	CC[C@@H](C)NC2=NC(C)=NC3=C(c1ccc(nc1C)OC)C(C)=NN23	-0.581	464
2	14	9	CC[C@@H](N)CNc1ccnc(n1)c2cc(ccc2O)C3C=NN(C)C=3	804.283	19
2	9	5	CC[C@@H](NC1C(=O)C(=O)C=1Nc2ccc(Cl)c(c2O)S(=O)(=O)N(C)OC)[C@H]3CC[C@@H](C)O3	-2.517	782
5	2	10	CC[C@@H](NC1C(=O)C(=O)C=1Nc2cccc(C(=O)N(C)C)c2O)C3=CC=C(C)O3	1.669	664
3	12	9	CC[C@@H](O)/C=C/C=C\C[C@@H](O)\C=C\C=C\C=C/[C@@H](O)CCCC(O)=O	-0.0663	701
3	5	19	CC[C@@H]1C[C@@H](CN1C(=O)OC(C)C)N(Cc2cc(cc(c2)C(F)(F)F)C(F)(F)F)c3ncc(cn3)C4C=NN(C)C=4	14.084	289
4	16	17	CC[C@@H]1CCCCN1C(=O)c3cnc(Nc2ccc(C)nc2)c(Cl)c3	-1.228	716
26	2	8	CC[C@@H]1N2C[C@@]3(C)CN1C[C@@](C)(C2)C3=O	-5.806	545
5	14	12	CC[C@@H]1NC(=O)[C@H]([C@H](O)[C@H](C)C/C=C/C)N(C)C(=O)[C@H](C(C)C)N(C)C(=O)[C@H](CC(C)C)N(C)C(=O)[C@H](CC(C)C)N(C)C(=O)[C@@H](C)NC(=O)[C@H](C)NC(=O)[C@H](CC(C)C)N(C)C(=O)[C@@H](NC(=O)[C@H](CC(C)C)N(C)C(=O)CN(C)C1=O)C(C)C	-0.311	897
4	16	14	CC[C@@H]1NC(=O)[C@H]([C@H](O)[C@H](C)C/C=C/C)N(C)C(=O)[C@H](C(C)C)N(C)C(=O)[C@H](CC(C)C)N(C)C(=O)[C@H](CC(C)C)N(C)C(=O)[C@@H](C)NC(=O)[C@H](C)NC(=O)[C@H](CC(C)C)N(C)C(=O)[C@@H](NC(=O)[C@H](CC(C)C)N(C)C(=O)CN(C)C1=O)C(C)C	-0.835	674
6	3	18	CC[C@@H]2NC(=O)[C@H]([C@H](O)[C@H](C)C/C=C/C)N(C)C(=O)[C@H](C(C)C)N(C)C(=O)[C@H](CC(C)C)N(C)C(=O)[C@H](CC(C)C)N(C)C(=O)[C@@H](C)NC(=O)[C@H](C)NC(=O)[C@H](CC(C)C)N(C)C(=O)[C@@H](NC(=O)[C@H]([C@H](C)CN1CCN(CCOC)CC1)N(C)C(=O)[C@@H](C)N(C)C2=O)C(C)C	27.92	448
6	13	7	CC[C@@H]3/C=C(\C)/C[C@H](C)C[C@H](OC)[C@H]4O[C@@](O)(C(=O)C(=O)N1C=CCC[C@H]1C(=O)O[C@H](\C(\C)=C\[C@@H]2CC[C@@H](O)[C@@H](C2)OC)[C@H](C)[C@@H](O)CC3=O)[C@H](C)C[C@@H]4OC	-0.218	553
5	6	7	CC[C@@H]3/C=C(\C)/C[C@H](C)C[C@H](OC)[C@H]4O[C@@](O)(C(=O)C(=O)N1CCCC[C@H]1C(=O)O[C@H](\C(\C)=C\[C@@H]2CC[C@@H](O)[C@@H](C2)OC)[C@H](C)[C@@H](O)CC3=O)[C@H](C)C[C@@H]4OC	-0.955	629
4	4	21	CC[C@@H]3/C=C(\C)/C[C@H](C)C[C@H](OC)[C@H]4O[C@@](O)(C(=O)C(=O)N1CCCC[C@H]1C(=O)O[C@H](\C(\C)=C\[C@@H]2CC[C@H](Cl)[C@@H](C2)OC)[C@H](C)[C@@H](O)CC3=O)[C@H](C)C[C@@H]4OC	25.359	223
7	13	16	CC[C@@H]3c2ccc1cc(O)ccc1c2CC[C@]3(C)C(O)=O	-0.411	596
5	5	17	CC[C@@H]4C(=O)N(C)c3cnc(Nc1ccc(cc1OC)C(=O)NC2CCN(C)CC2)nc3N4C5CCCC5	105.622	228
2	11	13	CC[C@@H]6C(=O)N(C)c5cnc(Nc1ccc(cc1OC)C(=O)N[C@@H]2CC[C@H](CC2)N4CCN(CC3CC3)CC4)nc5N6C(C)C	45.201	390
1	16	8	CC[C@H](C(=O)NO)[C@H](C(=O)N1CCCC[C@H]1C(=O)NC(C)C)c2ccc(Cl)cc2	6.804	482
24	9	12	CC[C@H](C)[C@@H](NC(=O)c2ccc1N=C(Sc1c2)N3C=CC=C3)C(O)=O	-1.049	625
3	11	21	CC[C@H](C)[C@@H]1NC(=O)[C@H](CCC(N)=O)NC(=O)[C@H](CC(N)=O)NC(=O)[C@H](CO)NC(=O)[C@H](CC(N)=O)NC(=O)[C@@H](N)CSSC[C@H](NC1=O)C(O)=O	-2.174	734
5	3	5	CC[C@H](C)[C@@H]3NC(=O)CNC(=O)[C@@H]5CC1=C(Nc2cc(O)ccc12)S(=O)C[C@H](NC(=O)CNC3=O)C(=O)N[C@@H](CC(N)=O)C(=O)N4C[C@H](O)C[C@H]4C(=O)N[C@@H]([C@@H](C)[C@@H](O)CO)C(=O)N5	665.152	22
3	8	12	CC[C@H](C)[C@H](N)C(=O)N1CCC[C@H]1C#N	1.563	855
2	14	1	CC[C@H](C)[C@H](NC(=O)[C@H](CC(C)C)NC(=O)[C@@H](N)CO)C(=O)NCC(=O)N[C@@H](CCCNC(N)=N)C(=O)N[C@@H](CC(C)C)C(N)=O	-0.764	760
7	15	13	CC[C@H](C)[C@H](NC(=O)[C@H](Cc1ccc(O)cc1)NC(=O)[C@@H]2CCCN2C(=O)[C@H](CCCNC(N)=N)NC(=O)[C@@H](N)CCCNC(N)=N)C(=O)N[C@@H](CC(C)C)C(O)=O	0.855	528
3	12	20	CC[C@H](C)C(=O)O[C@H]3C[C@@H](C)C=C4C=C[C@H](C)[C@H](CC[C@@H]2C[C@H](CC(=O)NC)N(Cc1ccc(O)c(c1)OC)C(=O)O2)[C@@H]34	-1.296	769
1	14	3	CC[C@H](C)C(=O)O[C@H]5C[C@@H](C)C=C4C=C[C@H](C)[C@H](CC[C@H]1C[C@@H](O)CC(=O)N1Cc3cc2ccc(OC)c(CO)c2cc3)[C@H]45	7.676	699
5	16	16	CC[C@H](CO)Nc3nc(NCc1ccccc1)c2N=CN(C(C)C)c2n3	-0.585	723
7	15	19	CC[C@H](N)C(=O)NNC(=O)N[C@@H](CCc1ccccc1)C(=O)N[C@@H](Cc2cc(F)ccc2)C(N)=O	0.509	630
5	9	17	CC[C@H](Nc1ncnc2NC=Nc12)C4=Nc3cccc(F)c3C(=O)N4c5ccccc5	-3.319	731
5	6	2	CC[C@H]2CC[C@H]3O[C@@]1(CC[C@@H](C)[C@@H](C[C@H](C)O)O1)[C@H](C)[C@@H](OC(=O)/C=C/[C@@H](C)[C@H](O)[C@@H](C)C(=O)[C@@H](C)[C@H](O)[C@@H](C)C(=O)[C@@](C)(O)[C@H](O)[C@@H](C)C/C=C/C=C/2)[C@H]3C	11.522	649
4	4	12	CC[C@H]3[C@@H](O)[C@@H]1[C@H](CC[C@]2(C)[C@H](CC[C@@H]12)[C@H](C)CCC(O)=O)[C@@]4(C)CC[C@@H](O)C[C@@H]34	2.187	748
4	3	7	CC[C@H]3CN2CCc1cc(OC)c(cc1[C@@H]2C[C@@H]3C[C@H]4NCCc5cc(OC)c(cc45)OC)OC	119.075	68
5	8	5	CC[C@H]3OC(=O)[C@H](C)[C@@H](O[C@H]1C[C@@](C)(OC)[C@@H](O)[C@H](C)O1)[C@H](C)[C@@H](O[C@@H]2O[C@H](C)C[C@@H]([C@H]2O)N(C)C)[C@](C)(O)C[C@@H](C)C(=O)[C@H](C)[C@@H](O)[C@]3(C)O	-1.556	719
5	4	16	CC[C@H]6NC(=O)CNC(=O)[C@H](CC1=CNc2cccc(OC)c12)NC(=O)[C@H](CC3=CNc4ccccc34)NC(=O)C5=CSC(=N5)[C@@H](C)NC(=O)CN(C)C(=O)C(=C)NC6=O	6.582	643
4	11	8	CC[C@H]6NC(=O)CNC(=O)[C@H](CC1=CNc2cccc(OC)c12)NC(=O)[C@H](CC3=CNc4ccccc34)NC(=O)C5=CSC(=N5)[C@@H](C)NC(=O)CN(C)C(=O)C(=C)NC6=O	1.593	797
6	3	17	CC[N+](CC)(CC)CC(=O)Nc1c(C)cccc1C	3.372	551
2	7	20	CC[N+]2(C/C1/CCCCCC\C=1)CCC(CC2)NC(=O)C5c3cc(Cl)ccc3Oc4ccc(Cl)cc45	23.827	545
5	3	8	CC/C(=C(/c1ccc(O)cc1)\c2ccc(\C=C\C(O)=O)cc2)/c3ccccc3	16.787	351
6	11	18	CC/C(=C(/CC)\c1ccc(O)cc1)/c2ccc(O)cc2	1.809	435
6	9	19	CC/C(=C\C(=N\O)\C(N)=O)/C(C)[N+]([O-])=O	-0.857	423
3	4	16	CC/C(=N\O)/C(/C)=C/c1ccc(F)cc1	-1.701	664
7	9	21	CC#C[C@@]4(O)CC[C@@]3(Cc1ccccc1)c2ccc(cc2CC[C@@H]3C4)C(=O)NCc5ccncc5	3.876	595
26	7	17	CC=C1[C@H]3C=C(C)C[C@]1(N)C2C=CC(=O)NC=2C3	-4.123	505
12	1	3	CC1(C)[C@@H](N)C[C@H]1CC3C=C(COc2ccccc2)ON=3	18.891	685
4	16	11	CC1(C)[C@@H](O)CC[C@@]2(C)[C@H]1CC[C@]5(C)[C@@H]2C(=O)C=C4[C@@H]3C[C@](C)(CC[C@]3(C)CC[C@]45C)C(O)=O	0.535	685
6	6	3	CC1(C)C[C@@H]1C(=O)N/C(=C\CCCCSC[C@H](N)C(O)=O)/C(O)=O	7.274	513
23	4	2	CC1(C)C3CCC1(CS(=O)(=O)Nc2ccc(cc2)C(N)=O)C(=O)C3	-0.827	547
27	9	4	CC1(C)C3CCC1(CS(=O)(=O)Nc2cccc(C#N)c2)C(=O)C3	-4.376	571
19	3	18	CC1(C)CC(CC(C)(C)N1)NC(=O)C2=NC(=NO2)c3ccccn3	-5.046	576
4	9	16	CC1(C)CC(O)CC(C)(C)N1[O-]	-3.443	762
24	10	9	CC1(C)CC2=C(CO1)Sc3nc(nc(c23)N4CCCC4)SCc5ccccc5	7.672	554
19	5	11	CC1(C)CC2=C(CO1)Sc3nc(nc(N)c23)SCC(=O)Nc4ccccc4	1.009	465
20	15	17	CC1(C)CC2=C(CO1)Sc3nc(nc(N)c23)SCCOc4ccccc4	1.357	509
19	5	18	CC1(C)CC2=C(CO1)Sc3ncnc(N)c23	-3.512	496
10	4	8	CC1(C)Cc3c(CO1)c(nc4Sc2c(ncnc2c34)SCC(=O)Nc5ccc(Br)cc5)N6CCOCC6	-0.845	689
18	12	13	CC1(C)Cc3c(CO1)c(nc4Sc2c(ncnc2c34)SCC(=O)Nc5ccccn5)N6CCOCC6	-1.006	515
22	13	10	CC1(C)Cc3c(CO1)c(nc4Sc2c(ncnc2c34)SCC(N)=O)N5CCOCC5	-1.501	471
27	9	15	CC1(C)Cc3c(CO1)c(nc4Sc2c(ncnc2c34)SCc5ccc(F)cc5)c6ccccc6	-4.128	546
22	10	9	CC1(C)Cc3c(CO1)c(nc4Sc2c(ncnc2c34)SCc5ccccc5Cl)c6ccccc6	-5.335	541
21	16	4	CC1(C)Cc3c(CO1)c(nc4Sc2c(ncnc2c34)SCCO)N5CCOCC5	11.909	503
2	4	14	CC1(C)Cc4c(CO1)c(nc5Sc3c(NCc2cccnc2)ncnc3c45)N6CCOCC6	2.353	657
17	11	2	CC1(C)Cc4c(CO1)c(nc5Sc3c(NCCCN2CCOCC2)ncnc3c45)C6=CC=CO6	86.523	528
2	1	7	CC1(C)CCC(CC1)NC(=O)[C@@H](N)CCC(O)=O	0.488	851
3	14	3	CC1(C)COC(=O)[C@H]1NC(=O)[C@@H](CC(O)=O)C2C=CN(C=2)c3ccc(cc3)c4ccc(C#N)cc4	0.954	736
23	14	11	CC1(C)CS(=O)(=O)N(C1=O)c2ccc(cc2)C(=O)N3CCN(CC3)c4ccccc4	-1.876	423
10	11	7	CC1(C)CS(=O)(=O)N(C1=O)c2cccc(c2)C(=O)Nc3ccccc3	-1.019	465
15	8	2	CC1(C)O[C@](C)(CC[C@@H]1O)[C@H]2CC3(CO2)CCN(CC3)C(=O)c4ccccc4	0.525	503
25	7	19	CC1(C)OC(=O)[C@@]2(C)N[C@]1(C)C[C@@H]2C(=O)Nc4ccc3OCOc3c4	-6.092	538
7	9	5	CC1(C)SCCN([C@H]1C(=O)NO)S(=O)(=O)c2ccc(cc2)Oc3ccncc3	3.203	608
5	3	22	CC1(CC1)OC(=O)N4CCC(COc2ccc(nc2)N3CCN(CC3)S(C)(=O)=O)CC4	0.249	697
4	2	20	CC1(CC1)OC(=O)N4CCC(COc2cnc(cn2)N3CCN(CC3)S(C)(=O)=O)CC4	0.387	734
2	4	12	CC1(CC1)OC(=O)N5CCC(COc2cnc(cn2)N3CCN(CC3=O)S(=O)(=O)CCCN4CCC4)CC5	2.754	633
12	16	9	CC1(CCC(=O)N1c2ccccc2F)C(=O)NC3CCCC3	-0.0891	567
19	10	10	CC1(CCC(=O)N1Cc2cccc(F)c2)C(=O)NC3CCCC3	-3.457	602
23	9	13	CC1(CCC(=O)N1CCc2ccccc2)C(=O)NCc3ccccc3	-1.933	570
14	8	18	CC1(CCCCO1)c3ncc(CNS(=O)(=O)c2ccccc2)cn3	-3.284	604
25	10	12	CC1(CCCO1)C(=O)N4CCC3ON=C(c2ccccc2F)C=3C4	-4.033	580
8	15	19	CC1(CCN(CC1)C(=O)c2cccc(F)c2)C(=O)NCc3ccccc3	-1.081	431
26	6	3	CC1(CCN(CC1)C(=O)c3ccc2NN=Nc2c3)C4=NC=CS4	-0.353	515
21	7	18	CC1(CCOCC1)C2=NN=C(O2)c4ccc3ccccc3n4	-4.326	473
19	4	4	CC1(CCS(=O)(=O)C1)NC(=O)Cc2ccc(Cl)c(Cl)c2	-2.437	572
21	2	14	CC1(CCS(=O)(=O)C1)NC(=O)Nc2cccc(Br)c2	-5.182	442
20	5	4	CC1(NC(=O)NC1=O)C2CCN(CC2)c3cccc(F)c3C#N	-2.431	567
16	14	1	CC1(NC(=O)NC1=O)C3=Cc2ccccc2O3	-0.819	527
2	5	12	CC1(OC(=CC1=O)C(O)=O)c2ccccc2	-0.354	777
25	10	7	CC1[C@@H]3[C@H](C[C@H](CN1Cc2ccc(O)cc2)N3C)C(=O)N4CCOCC4	-4.745	573
19	4	20	CC1=C(C(=O)N(C)C(=O)N1C)N2CCC(CC2)C(=O)NC3CCCCC3	-3.88	517
25	12	7	CC1=C(C(=O)N(C)C(=O)N1C)N2CCN(CC2)S(=O)(=O)c3ccccc3	0.12	391
17	4	19	CC1=C(C(O)=NN1c2ccc(F)cc2)c3ccccn3	-4.335	380
26	16	15	CC1=C(C=NN1C)C3N=C2C=NC=CN2C=3NC(C)(C)C	-0.447	429
22	7	18	CC1=C(C=NN1C)C3Nc2ccccc2N=C4CC(C)(C)CC(O)=C34	-1.217	559
2	9	22	CC1=C(C=NN1C2=NC(=CS2)c3cccc(c3)C(F)(F)F)C(=O)NCCCO	13.693	448
6	11	21	CC1=C(C=NN1c2ccc(Cl)cc2)C(=O)Nc3ccc(c(C#N)c3)N4CCC(CC4)N5CCOCC5	2.662	449
11	2	18	CC1=C(C=NN1c2ccccn2)C(=O)Nc3cccc(c3)C(F)(F)F	3.094	583
14	11	22	CC1=C(CC(=O)N[C@H](CCCNC(N)=O)C(O)=O)C(=O)Oc2c(C)c(O)ccc12	0.319	613
18	11	10	CC1=C(N=C2N=CC=CN12)c3cccc(c3)NC(=O)C4CCCCC4	-3.415	550
15	5	19	CC1=C(N=NN1c2ccc(C)c(C)c2)C(=O)Nc3ccc(C)c(C)c3	-2.964	641
23	9	9	CC1=C(N=NN1c2ccc(C)c(C)c2)C(=O)Nc3ccccc3F	-2.925	537
11	14	11	CC1=C(N=NN1c2ccc(C)c(C)c2)C(N)=O	-1.06	686
18	8	21	CC1=C(N=NN1c2ccc(C)cc2)C(=O)Nc3ccccc3	-4.077	541
24	13	12	CC1=C(N=NN1c2ccc(Cl)cc2)C(=O)Nc3c(C)cccc3C	-0.88	589
16	15	5	CC1=C(N=NN1c2ccc(Cl)cc2)C(=O)NC3CCCC3	-2.028	774
16	11	11	CC1=C(N=NN1c2ccc(F)cc2)C3=NOC(=N3)c4ccccn4	-0.772	724
17	6	11	CC1=C(N=NN1c2cccc(Cl)c2)C(=O)NCC3CCCO3	-4.808	438
22	12	7	CC1=C(N=NN1c2cccc(Cl)c2)C3=NN=C(O3)c4ccccn4	-1.342	506
12	16	17	CC1=C(N=NN1c2ccccc2)C(=O)Nc3ccc(C)cc3C	0.637	650
17	2	22	CC1=C(N=NN1c2ccccc2)C(=O)Nc3ccccc3C	-6.01	540
13	14	10	CC1=C(N=NN1c2ccccc2)C3=NOC(=N3)C4=CC=CO4	-1.75	852
26	9	8	CC1=C(N=NN1c2ccccc2)C3=NOC(=N3)c4cccnc4	-8.443	758
24	3	10	CC1=C(N=NN1c2ccccc2Cl)C3=NN=C(O3)c4ccccn4	-4.863	611
9	15	15	CC1=C(N=NN1c3cccc2CN(CCc23)c4cnccn4)C(O)=O	-1.487	554
16	14	22	CC1=C(N=NN1c3cccc2CN(CCc23)S(C)(=O)=O)C(=O)Nc4cccc(F)c4	-1.649	743
21	4	18	CC1=C(N=NN1c4cccc3CN(Cc2ccncc2)CCc34)C(=O)NC5CC5	-3.374	399
11	15	11	CC1=C(N=NN1Cc2ccc(C)cc2)C3=NOC(=N3)C4=CC=CN4	-1.614	816
10	16	8	CC1=C(N=NN1Cc2ccccc2)C3=NOC(=N3)C4=CC=CN4	-1.481	645
13	13	1	CC1=C(N=NN1Cc2ccccc2)C3=NOC(=N3)C4=CC=CO4	-1.339	657
24	7	16	CC1=C(Nc2ccccc12)C(=O)N4CCN3N=CN=C3C4	-5.004	444
2	7	12	CC1=C(O)C(=O)C=CN1C	-0.191	810
10	8	15	CC1=C(Oc2c(Cl)cccc12)C(=O)Nc3ccccn3	2.388	476
11	3	21	CC1=C(OC2CC(C)(C)C/C(=N/O)/C1=2)C(=O)NCCCN3C=CN=C3	-2.096	628
27	10	13	CC1=C(OC2CC(C)(C)CC(O)C1=2)C(=O)N3CCOCC3	-1.566	506
23	12	16	CC1=C(Oc2cc(C)ccc12)C(=O)Nc4ccc3OCC(=O)Nc3c4	2.513	393
14	16	6	CC1=C(Oc2ccc(Br)cc12)C(=O)OCCOc3ccccc3F	1.148	506
22	3	20	CC1=C(Oc2ccc(cc12)S(=O)(=O)N3CCC4(CC3)OCCO4)C(=O)NCc6ccc5OCOc5c6	2.659	571
16	8	7	CC1=C(Oc2ccc(Cl)cc12)C(=O)NC3C=CN(C)N=3	0.6	595
20	6	3	CC1=C(OC2CCC/C(=N/O)/C1=2)C(=O)NCC3=CC=CO3	3.601	553
25	5	8	CC1=C(Oc2ccccc12)C(=O)N3CCC[C@H]3[C@H](O)C4=NC=CS4	-8.31	487
13	14	12	CC1=C(Oc2ccccc12)C(=O)Nc3ccccn3	1.256	490
16	10	22	CC1=C(Oc2ccccc12)C(=O)NCC3(CCCCC3)N(C)C	-0.529	611
2	2	7	CC1=C(Sc2ccc(Cl)cc12)S(=O)(=O)Nc3cccc(c3)C(O)=O	-1.509	754
13	4	10	CC1=CC(=C(C)N1CC(=O)Nc2ccccc2)C3=NN=C(O3)C4CC4	-1	635
20	7	12	CC1=CC(=C(C)N1CC(=O)NCc2ccc(C)cc2)C3=NN=C(C)O3	-3.083	733
26	1	17	CC1=CC(=C(C)S1)C2=CC=NC3=C(C#N)C=NN23	-4.819	736
2	9	1	CC1=CC(=NC2=CC(=NN12)C(=O)Nc3cccc(O)c3)c4ccccc4	13.897	581
21	13	14	CC1=CC(=NC2=CC=NN12)C3CCCCN3C(=O)C4=CC=NN4C	3.001	460
9	5	13	CC1=CC(=NC2=NN=CN12)N3CCN(CC3)C(=O)CCc4ccccc4	5.49	498
20	7	8	CC1=CC(=NO1)C(=O)N2CC(C2)C(=O)Nc3cc(Cl)ccc3C#N	-3.055	643
10	12	3	CC1=CC(=NO1)C(=O)N4C[C@H](OCC2CC2)[C@H]3COC[C@H]34	-0.822	507
15	12	3	CC1=CC(=NO1)C(=O)N4CC[C@H]3NC(=O)c2ccccc2OCCCCC[C@H]3C4	-0.808	693
22	3	7	CC1=CC(=NO1)C(=O)N4CCC3N=C(NC(=O)NC2CCCC2)SC=3C4	3.719	482
12	2	17	CC1=CC(=NO1)C(=O)N5CC[C@@H]4Oc2ccccc2S(=O)(=O)N(CC3CC3)[C@H]4CC5	0.319	638
21	10	13	CC1=CC(=NO1)C(=O)NC2SC=C(C=2C(N)=O)c3ccc(Cl)cc3Cl	6.924	567
11	12	4	CC1=CC(=NO1)C(=O)NC3C=C(C)N(Cc2ccc(Cl)cc2)N=3	0.637	777
11	5	14	CC1=CC(=NO1)C(=O)NCCN2CCCCC2	-2.497	595
26	14	6	CC1=CC(=NO1)C2CCCCCN2C(=O)C3=CC=CO3	-3.402	293
10	8	8	CC1=CC(=NO1)C2CCCN2C(=O)Cc3ccccc3Cl	-0.0234	364
18	6	17	CC1=CC(=NO1)C2CCCN2S(=O)(=O)c3ccc(Cl)cc3	-4.056	541
13	10	15	CC1=CC(=NO1)C2ON=C(C)C=2C(=O)Nc3ccc(Cl)cc3	-1.394	641
11	14	12	CC1=CC(=O)NC(=N1)N2CCN(CC2)c3cccc(c3)C(F)(F)F	-1.68	785
22	4	6	CC1=CC(=O)NC2=C1C(=NN2C)c3ccccc3	-2.189	583
26	3	17	CC1=CC(=O)NC2=C1C(=NN2c3ccccc3)C4CC4	-1.34	575
10	15	10	CC1=CC(=O)NC2=CC(=NN12)c3ccccc3	-2.125	537
7	13	14	CC1=CC(=O)Oc2c1ccc(O)c2C=O	1.041	514
13	3	21	CC1=CC(=O)Oc2cc(C)c(cc12)NC(=O)c3ccccc3Cl	0.291	583
3	4	1	CC1=CC(=O)Oc2cc(ccc12)NC(=O)[C@H](CCCCN)NC(=O)[C@H](CC3CCCCC3)NC(=O)OCC5c4ccccc4c6ccccc56	7.322	740
13	2	16	CC1=CC(=O)Oc2cc(ccc12)NC(=O)c3ccccc3C(O)=O	0.09	672
24	6	2	CC1=CC(=O)Oc2cc(ccc12)OCC(=O)Nc3cccc(Cl)c3	-0.501	569
22	16	22	CC1=CC(=O)Oc2cc(ccc12)OCC(=O)NCc3ccccn3	5.274	463
13	1	13	CC1=CC(C)(C)N=C(NC#N)N1	-0.322	539
11	6	22	CC1=CC(C)=C(C#N)C(=O)N1CC(=O)NCCc2ccc(Cl)cc2	-1.625	676
25	11	11	CC1=CC(C)=C(N1)C(=O)N2CCCC(C2)C(=O)NCc3ccccc3	-5.15	559
11	5	22	CC1=CC[C@@]2(CO)C[C@@H]1C(OC2)C(C)(C)CO	2.29	575
22	7	15	CC1=CC=C(C)N1C2C=CSC=2C3C=C(N)NN=3	2.468	688
3	1	14	CC1=CC=C(C)N1c2ccc(/C=C/C(=O)N(C)O)cc2	-1.323	633
5	15	18	CC1=CC=C(C)N1c2ccc(O)c(c2)C(O)=O	-2.038	825
24	5	10	CC1=CC=C(O1)C(=O)N4C[C@H](OCc2cccnc2)[C@H]3OCCC[C@H]34	-5.027	412
9	16	7	CC1=CC=C(O1)C(=O)N4C[C@H](OCC2CCOCC2)[C@H]3OCCC[C@H]34	-0.802	679
16	13	17	CC1=CC=C(O1)C5N=NN(CC(=O)N(C(C(=O)NC2CCCC2)c3ccncc3)c4ccccc4C)N=5	1.453	702
14	7	15	CC1=CC=C(S1)C(=O)N2CCC(C2)Nc3ncnc4CCCc34	-1.747	694
27	5	12	CC1=CC=C(S1)C(=O)N2CCN(CC2)C4=Nc3ccncc3N(C)C4=O	-1.87	689
17	6	7	CC1=CC=C(S1)C(=O)NC2CCCC2	-3.338	440
16	15	15	CC1=CC=C(S1)C2=NC(=NO2)c3ccnc(c3)N4CCCC4	0.696	764
15	12	21	CC1=CC=C(S1)C2=NOC(=N2)c3ccc(C#N)cc3	-0.952	738
14	14	17	CC1=CC=C(S1)S(=O)(=O)N2CCC(CC2)C(O)=O	-1.718	622
25	6	14	CC1=CC=C(S1)S(=O)(=O)Nc2ccc(cc2)c3ccc(nn3)N4CCOCC4	-6.063	563
16	6	7	CC1=CC=CC2=NC(=CC(=O)N12)C(F)(F)F	-1.401	529
13	4	20	CC1=CC=CN2C(=O)C(=CN=C12)C(=O)NCCC3=CC=CS3	-0.427	680
26	2	2	CC1=CC=NC2=NC(=NN12)C(=O)NC4=NC3CCCCC=3S4	15.141	680
15	15	10	CC1=CC=NC2=NC(=NN12)C(=O)NCCc3ccc(F)cc3	-1.531	664
2	9	2	CC1=CN(C=N1)c2cc(cc(c2)C(=O)Nc3ccc(C)c(c3)Nc4nccc(n4)c5cccnc5)C(F)(F)F	46.413	389
5	4	22	CC1=CN(C=N1)c2cc(cc(c2)NC(=O)c3ccc(C)c(c3)Nc4nccc(n4)c5cccnc5)C(F)(F)F	34.421	185
25	6	22	CC1=CN=C(S1)C2(C)CCN(CC2)C(=O)CCC3C(C)=NOC=3C	-5.816	507
13	2	15	CC1=CN=NN1c2ccc(cc2)C(=O)Nc3ccccc3Cl	0.183	608
10	3	8	CC1=CN=NN1c2ccc(cc2)C(=O)Nc3ccccc3F	0.9	682
27	5	16	CC1=CNC(=N1)c2cc(C)nc(n2)C3CCCCN3C(=O)c4ccccc4	-7.55	516
11	6	2	CC1=CNC(=N1)c2cc(C)nc(n2)C3CCCN3c4ccnc(C)n4	-0.696	663
9	8	16	CC1=CNC(=N1)c2cc(nc(C)n2)C3CCCCN3C(=O)C(C)(C)C	-1.214	501
14	13	11	CC1=CNC(=N1)c2cc(nc(C)n2)C3CCN(CC3)C(=O)C(C)(C)C	-2.691	858
25	4	7	CC1=CNC(=N1)C2CN(CCO2)C(=O)C3(CCCC3)c4ccccc4	-7.123	452
25	4	16	CC1=CNC(=N1)c2nccnc2C4CCCN(Cc3ccccc3)C4	-6.395	502
19	16	4	CC1=CNC(=N1)c4cc(C)nc(CC2CCN(CC2)c3ncccn3)n4	-0.617	637
23	14	13	CC1=CNC(=N1)c4cc(CC3CCCN(CC2=CSC=N2)C3)ncn4	-1.744	524
27	7	5	CC1=CSC(=N1)C2=CC(=C(C)N2C)S(=O)(=O)N3CCCCC3	-6.514	538
27	5	2	CC1=CSC(=N1)c2ccc(nc2)N3CCN(CC3)C(=O)c4cccc(C#N)c4	-4.632	559
24	10	8	CC1=CSC(=N1)SCc2ccccc2C(=O)OCC(=O)c4ccc3OCCOc3c4	-2.56	623
2	13	5	CC1=CSC2=C1C(=O)N(O)C(=O)N2Cc3ccccc3	14.313	395
12	7	7	CC1=CSc2c(ncnc12)N3CCOCC3	-1.151	545
23	13	21	CC1=NC(=CN1C)S(=O)(=O)N2CCCCC2c3cccnc3	1.445	254
19	9	22	CC1=NC(=CO1)C2=NOc3ccc(cc23)C(=O)NCCc4cccnc4	1.869	579
18	8	1	CC1=NC(=CO1)c2ccc(cc2)S(=O)(=O)Nc3ccccc3Cl	-1.066	591
19	11	5	CC1=NC(=CS1)C(=O)NC3(O)C(=O)c2ccccc2C3=O	-0.569	396
17	3	21	CC1=NC(=CS1)C2=NOc3ccc(cc23)C(=O)NCc4ccncc4	-5.194	505
22	9	10	CC1=NC(=CS1)c2ccc(C)c(c2)S(=O)(=O)Nc3ccccc3	6.118	488
24	7	7	CC1=NC(=CS1)c2ccc(cc2)C(=O)N(C)Cc3ccccc3	-7.763	642
17	13	8	CC1=NC(=CS1)c2nc(C)c(Cl)c(O)n2	-1.216	493
10	4	2	CC1=NC(=NN1c2cc(Cl)cc(Cl)c2)C(=O)Nc3cccc(Cl)c3Cl	2.091	718
17	10	22	CC1=NC(=NO1)C2(CCCC2)NC(=O)NC3=NC(C)=C(C)S3	2.006	452
17	4	6	CC1=NC(=NO1)C2(CCCC2)NC(=O)Nc3ccc(F)cc3F	-3.246	431
20	2	22	CC1=NC(=NO1)C2(CCCC2)NC(=O)NCc3ccc(Cl)cc3	-3.693	666
11	8	9	CC1=NC(=NO1)C2=CC(=C(C)S2)S(=O)(=O)N3CCCCC3	-0.838	666
19	3	22	CC1=NC(=NO1)C2=CSC(=C2)S(=O)(=O)N(C)Cc3ccccc3	-4.171	698
24	1	12	CC1=NC(=NO1)C2=CSC(=C2)S(=O)(=O)Nc3cccc(C)c3C	-3.787	572
12	3	5	CC1=NC(=NO1)C2=CSC(=C2)S(=O)(=O)Nc3ccccc3Cl	0.23	701
17	8	9	CC1=NC(=NO1)c2c(C)cc(C)nc2NC(=O)C3CCCCC3	-1.685	453
16	8	15	CC1=NC(=NO1)c2ccc(C)c(c2)S(=O)(=O)NCC(=O)Nc3ccc(C)cc3	-1.78	794
13	13	11	CC1=NC(=NO1)c2ccc(cc2)C(=O)N(C)c3ccccc3	2.164	466
11	16	4	CC1=NC(=NO1)c2ccc(cc2)N4C=C(C(=O)Nc3cccc(F)c3)C(C)=N4	4.326	601
9	12	10	CC1=NC(=NO1)c2ccc(cc2)NC(=O)N3CCN(CC3)c4ccccn4	0.681	661
23	9	5	CC1=NC(=NO1)c2cccc(c2)NC(=O)c3ccc(C#N)cc3	-3.721	485
23	5	7	CC1=NC(=NO1)c2cccc(c2)S(=O)(=O)Nc3cc(C)cc(C)c3	-4.992	543
20	13	7	CC1=NC(=NO1)c2cccc(c2)S(=O)(=O)Nc3ccc(cc3)C4=CC=NO4	-3.059	396
22	2	9	CC1=NC(=NO1)c2cccc(c2)S(=O)(=O)Nc3cccc(C)c3C	-6.167	652
15	1	10	CC1=NC(=NO1)c2cccc(c2)S(=O)(=O)Nc3ccccc3C	1.363	559
11	2	14	CC1=NC(=NO1)c2cccc(c2)S(=O)(=O)NCc3ccc(cc3)N(C)C	-1.905	696
9	14	6	CC1=NC(=NO1)c2cccc(c2)S(=O)(=O)NCc3ccc(F)cc3	0.0175	607
17	4	15	CC1=NC(=NO1)C3CCN(Cc2cccc(C#N)c2)CC3	-5.394	518
21	14	18	CC1=NC(C)=C(S1)C(=O)NC3Nc2ccccc2N=3	2.904	523
26	5	18	CC1=NC(C)=C(S1)C2C=CNN=2	-2.299	570
1	14	5	CC1=NC(C)=C(S1)c3ccnc(Nc2cccc(Cl)c2)n3	15.208	435
2	3	20	CC1=NC=C([N+]([O-])=O)N1CCOC(=O)NC(Nc2ncccn2)C(Cl)(Cl)Cl	-2.821	732
26	15	1	CC1=NC=CN1C2=CC(=NC3=CC=NN23)N4CCCC4	-3.076	468
17	12	5	CC1=NC=CN1C2=CC(=NC3=CC=NN23)N4CCCCC4	-2.276	432
21	2	22	CC1=NC=CN1c2cccc(n2)C3CCCN(C3)c4ncccn4	-4.532	555
19	2	6	CC1=NC=CN1c2cccc(n2)C3CCNCC3	-4.69	594
11	11	15	CC1=NC=CN1CC2=NC(=NO2)c3cccc(c3)C(F)(F)F	-2.496	816
26	10	1	CC1=NC=CN1CC2=NC(=NO2)c3ccccc3C	-0.342	484
20	8	9	CC1=NC=CN1Cc2ccc(Cl)nc2	-1.398	356
1	1	4	CC1=NC=CN1CC2CCC4=C(C2=O)c3ccccc3N4C	4.735	735
25	1	12	CC1=NC=CN1CCC3=Nc2cc(ccc2N3C)NC(=O)c4ccccc4	-6.21	495
23	12	14	CC1=NC=CN1CCCNC(=O)C2C=CN(N=2)c3ccccc3Cl	-5.256	616
14	16	7	CC1=NN(C(C)=C1C(=O)N3CCCc2cc(C)ccc23)c4ccccc4	49.916	628
27	15	11	CC1=NN(C(C)=C1C(=O)NC2CCCCC2)c3ccc(F)cc3	-2.73	621
19	14	16	CC1=NN(C(C)=C1Cl)S(=O)(=O)Cc2ccccc2	0.604	565
15	15	2	CC1=NN(C(C)=C1Oc2ccccc2O)c3nc(C)cc(O)n3	0.78	684
13	5	18	CC1=NN(C(C)=C1S(=O)(=O)N(C)Cc2ccccc2)c3ccccc3	-3.146	840
23	5	22	CC1=NN(C(C)=C1S(=O)(=O)N2CCCCC2)c3ccccc3	-1.932	450
13	8	7	CC1=NN(C(C)=C1S(=O)(=O)N2CCN(C)CC2)c3ccccc3	-2.274	641
15	11	7	CC1=NN(C(C)=C1S(=O)(=O)NC2CC2)c3ccccc3	-2.433	673
25	16	15	CC1=NN(C(O)=C1CC(=O)N2CCOCC2)C3=NC(C)=C(C)S3	-1.164	486
23	6	15	CC1=NN(C(O)=C1Sc2ccc(C)cc2)c3ccccc3	-0.154	468
9	4	1	CC1=NN(C)C(C)=C1CC(=O)NC2=NN=C(S2)C3CCCCC3	0.272	665
26	2	4	CC1=NN(C)C(C)=C1CCNS(=O)(=O)c2cccc(Cl)c2	-5.399	633
16	6	9	CC1=NN(C)C(C)=C1CN2CCOC(C2)c3cccc(n3)N(C)C	-3.299	628
25	15	15	CC1=NN(C)C(C)=C1CNc2nc(nc3CCCc23)c4ccncc4	-1.667	544
6	4	10	CC1=NN(C)C(C)=C1NS(=O)(=O)c2c(Cl)cc(cc2Cl)c3ccnc(c3)N4CCNCC4	12.874	223
9	9	6	CC1=NN(C)C(C)=C1S(=O)(=O)N2CCN(CC2)C(=O)Cc3ccccc3C	-1.604	533
25	2	3	CC1=NN(C)C(Cl)=C1C2CCCN2CC(=O)NC3CCCCC3	-3.743	521
19	13	19	CC1=NN(C)C=C1C(=O)N3CCc2ccccc23	-1.785	570
13	16	4	CC1=NN(C)C=C1C(C(=O)NC2CCCCC2)N(C(=O)CN4C(=O)c3ccccc3S4(=O)=O)c6cc5OCOc5cc6	-1.586	817
22	9	18	CC1=NN(C)C=C1CNC(=O)Nc2ccc(Cl)c(Cl)c2	-1.231	565
17	6	6	CC1=NN(C)C=C1S(=O)(=O)N3CCc2cc(Cl)ccc23	3.507	338
25	2	12	CC1=NN(C)C=C1S(=O)(=O)NC3C=CN(Cc2cccc(F)c2)N=3	-4.449	523
22	11	14	CC1=NN(C=C1C2=NOC(=N2)C(=O)N3CCCC3)c4ccccc4	-0.247	750
9	9	4	CC1=NN(C=C1C2=NOC(=N2)C(=O)NCC3=CC=CO3)c4ccccc4	1.727	594
25	9	2	CC1=NN(CCC(O)=O)c2nc(cc(c12)C(F)(F)F)c3cccnc3	0.0108	561
17	9	15	CC1=NN(N=C1C(=O)Nc2ccc(cc2)N3N=C(C=C3C4=CC=CS4)C(F)(F)F)c5ccccc5	-0.659	395
15	8	11	CC1=NN=C(O1)C2=C(C)NC(C)=C2S(=O)(=O)NCc3ccccc3	-2.256	672
17	1	21	CC1=NN=C(O1)C2=CC(=CN2)S(=O)(=O)Nc3cc(C)cc(C)c3	0.272	348
14	11	12	CC1=NN=C(O1)C2=CC=CN2CC(=O)Nc3ccc(Cl)cc3	-2.033	770
9	2	2	CC1=NN=C(O1)C2=COC(=C2)S(=O)(=O)N3CCCC(C)C3	0.884	632
10	2	17	CC1=NN=C(O1)C2=COC(=C2)S(=O)(=O)N3CCN(CC3)c4cccc(C)c4	0.774	613
26	7	1	CC1=NN=C(O1)C2=CSC(=C2)S(=O)(=O)NC3CCCC3	1.658	531
11	7	13	CC1=NN=C(O1)C2=CSC(=C2)S(=O)(=O)NC3CCCCCC3	0.558	683
24	8	19	CC1=NN=C(O1)c2nnc(c3ccccc23)N4CCC(C)CC4	-4.607	681
14	9	16	CC1=NN=C(O1)c3nnc(NC2CCCC2)c4ccccc34	0.471	553
27	13	18	CC1=NN=C(O1)c3nnc(NCc2ccc(C)cc2)c4ccccc34	2.996	574
18	8	20	CC1=NN=C(O1)c3nnc(NCc2ccccc2)c4ccccc34	2.185	538
21	16	20	CC1=NN=C(O1)c4ccc3C=CN(CC(=O)NC2CCCCC2)c3c4	3.791	539
8	9	1	CC1=NN=C(O1)c5ccc4C=CN(CC(=O)N3CCCc2ccccc23)c4c5	0.661	706
11	16	8	CC1=NN=C(S1)C(=O)Nc2ccc(cc2)C(=O)NCc3ccccc3C	-1.106	743
12	6	1	CC1=NN=C(S1)C(=O)Nc2cccc(c2)C(=O)NCCN3CCCCCC3	5.209	687
27	3	12	CC1=NN=C(S1)C3CCN(CC(=O)Nc2ccc(C)cc2C)CC3	-3.052	572
24	6	15	CC1=NN=C2C=CC(=CN12)C(=O)NC4CCN(Cc3ccccc3)CC4	-3.654	446
16	15	3	CC1=NN=C2C=CC(=CN12)C3=NOC(=N3)c4cccc5NC=Cc45	3.148	603
19	8	12	CC1=NN=C2C=CC(=CN12)C3=NOC(=N3)c5ccc4C=CNc4c5	9.554	583
25	1	6	CC1=NN=C2C=CC(=NN12)c3cccc(c3)NC(=O)c4ccccc4F	0.324	416
22	15	11	CC1=NN=C2C=CC(=NN12)N3CCN(CC3)C(=O)Nc4ccccc4Cl	-1.712	519
25	5	12	CC1=NNC(C)=C1CC(=O)N2CCCC(C2)c4ccc3C=NNc3n4	-4.952	544
23	5	17	CC1=NNC(C)=C1CC(=O)N2CCN(CC2)S(=O)(=O)c4ccc3CCCc3c4	-2.968	537
26	1	7	CC1=NNC(C)=C1CC(=O)NCCc2ccccc2Cl	-6.883	576
21	9	17	CC1=NNC(C)=C1CCC(=O)N3CCCC(Cc2ccc(C)nc2)C3	-3.882	476
23	9	19	CC1=NNC(C)=C1S(=O)(=O)NC3C=NN(Cc2ccccc2C)C=3	-4.593	372
16	16	22	CC1=NOC(=C1C)c2ccc(C)c(c2)S(=O)(=O)NC4CCN(Cc3ccccc3)CC4	36.012	573
12	13	13	CC1=NOC(=N1)[C@@H]3C[C@H]2CN(C[C@H]2O3)S(=O)(=O)c4ccccc4C	0.751	546
26	4	1	CC1=NOC(=N1)C2(CCCCC2)NC(=O)Cc3ccc(F)cc3	0.289	573
19	15	10	CC1=NOC(=N1)C2(CCCCC2)NC(=O)Cc3ccccc3C	0.985	262
23	10	3	CC1=NOC(=N1)C2(CCCCC2)NC(=O)Nc3cccc(F)c3	-4.524	452
9	12	20	CC1=NOC(=N1)C2=CC=CC(=O)N2CC(=O)Nc3ccc(C)c(C)c3	0.833	595
27	16	7	CC1=NOC(=N1)C2=CSC(=N2)C(=O)NCc3ccc(F)cc3	1.332	506
20	14	16	CC1=NOC(=N1)C2=NN(C)C3CCN(CC2=3)C(=O)c4ccccc4C	-1.767	448
27	7	2	CC1=NOC(=N1)c2ccc(cc2)C4=NOC(CNC(=O)c3ccc(C)cc3)=N4	-5.583	663
20	11	2	CC1=NOC(=N1)c2ccc(nc2)N3CCCC(C3)C(=O)Nc4cccc(F)c4C	-2.592	568
24	13	5	CC1=NOC(=N1)c2ccc(nc2)N3CCCC(C3)C(=O)NCc4ccc(F)cc4	-1.077	523
22	13	17	CC1=NOC(=N1)c2ccc(nc2)SCC(=O)Nc3ccccc3	-2.504	343
18	8	19	CC1=NOC(=N1)c2cccc(c2)OCC(=O)Nc3cccnc3	-3.546	449
16	4	5	CC1=NOC(=N1)c2cccc(c2)OCC(=O)NCC3CCCO3	1.188	684
27	3	14	CC1=NOC(=N1)c2cccnc2N3C=NC(=C3)C(=O)Nc4ccccc4	-5.127	568
27	13	4	CC1=NOC(=N1)c2ccnc(c2)N3C=NC(=C3)C(=O)NC4CCCC4	0.494	482
12	5	4	CC1=NOC(=N1)c2ccnc(c2)N4N=CC(C(=O)NC3CCCCCC3)=C4C	3.171	661
8	9	2	CC1=NOC(=N1)C3=CC(=O)N(CC(=O)Nc2ccccc2)c4ccccc34	0.408	542
27	5	6	CC1=NOC(=N1)C3=CC(=O)N(CC(=O)Nc2ccccc2C)c4ccccc34	-6.512	482
10	15	13	CC1=NOC(=N1)C3=CC(=O)N(CC(=O)NCc2ccccc2)c4ccccc34	-1.741	756
20	2	3	CC1=NOC(=N1)C3=CC=CN(Cc2cc(F)ccc2F)C3=O	-0.613	622
20	9	12	CC1=NOC(=N1)C4=CC=CN(CC2=NOC(=N2)c3ccccc3C)C4=O	-1.364	642
18	4	13	CC1=NOC(=N1)C4=Cc3c(ccc2ccccc23)OC4=O	2.144	505
27	1	4	CC1=NOC(=N1)C4C=CC3=NN=C(CC(=O)Nc2ccc(C)cc2)N3C=4	-4.134	531
21	11	14	CC1=NOC(=N1)C4CN(Cc2cccc(F)c2)CC3=CC=NN3C4	0.397	464
26	4	14	CC1=NOC(C)=C1C(=O)N3C[C@H]2C[C@@H](C[C@H]2C3)Oc4ccccc4	-4.65	614
8	15	21	CC1=NOC(C)=C1C(=O)N3CCC2SC=CC=2C3C	-0.927	542
3	13	5	CC1=NOC(C)=C1C(=O)Nc2ccc(cc2)N3N=C(C=C3C(F)(F)F)C(F)(F)F	0.534	713
13	9	1	CC1=NOC(C)=C1C(=O)Oc2ccc(cc2)C3N=NNC=3C#N	6.129	635
26	2	20	CC1=NOC(C)=C1C2CCCN2C(=O)c3c(F)cccc3F	-6.003	569
23	2	12	CC1=NOC(C)=C1C2CCCN2S(=O)(=O)c3cccc(Cl)c3	-4.398	695
24	13	16	CC1=NOC(C)=C1CC(=O)N2CCC(C2)Oc3cc(ncn3)N(C)C	0.597	441
9	5	20	CC1=NOC(C)=C1CC(=O)N3C[C@H]2C[C@@H](C[C@H]2C3)Oc4ccccc4	-1.297	573
26	4	4	CC1=NOC(C)=C1CC(=O)Nc2ccc(cc2)C(F)(F)F	-6.903	703
15	4	7	CC1=NOC(C)=C1CC2=CC=C(O2)C(=O)NCc3ccccc3C	-3.286	722
10	9	22	CC1=NOC(C)=C1CN2CCC(C2)NC(=O)c3cc(C)ccc3C	-2.772	556
10	12	11	CC1=NOC(C)=C1CN2CCC(CC2)N3CCN(CC3=O)C(=O)c4ccc(C)cc4	-2.853	756
9	13	1	CC1=NOC(C)=C1CN2CCC(CC2)NC(=O)c3cc(F)ccc3F	1.399	547
12	7	9	CC1=NOC(C)=C1CN2CCC(CC2)NC(=O)c4ccc3OCOc3c4	-1.318	620
25	4	11	CC1=NOC(C)=C1CN2CCN(CC2)C(=O)c4cnc3ccccc3n4	-6.008	477
17	12	4	CC1=NOC(C)=C1CN2CCN(CC2)C(=O)NC3CCCC3	0.826	533
15	16	1	CC1=NOC(C)=C1CN2CCN(CC2)C(=O)NCC3CCCO3	0.34	482
12	3	21	CC1=NOC(C)=C1CN2CCN(CC2)c3ccc(C)cc3	-1.197	852
26	2	6	CC1=NOC(C)=C1CN2CCOC(C2)c3ccc(F)cc3	-5.26	632
11	2	15	CC1=NOC(C)=C1CN3CC[C@H]2CN(C[C@H]2C3)C(=O)C4CCCCC4	-2.299	553
16	4	6	CC1=NOC(C)=C1CN4C[C@H](Oc2cccnc2)[C@H]3OCCC[C@H]34	-0.696	654
25	6	4	CC1=NOC(C)=C1CN4C[C@H]3C[C@H](C(=O)NCC2CC2)N(C)[C@H]3C4	-6.438	417
23	9	1	CC1=NOC(C)=C1CN4CC[C@H]3CO[C@H](CNc2ncccn2)[C@H]3C4	0.494	463
12	9	19	CC1=NOC(C)=C1CNC(=O)c3ccc2NC=Nc2c3	-2.409	584
24	15	8	CC1=NOC(C)=C1CNC(=O)C4=NC(CC2=CNc3ccccc23)=NO4	13.292	550
11	12	2	CC1=NOC(C)=C1NC(=O)NC(=O)c2c(F)cccc2F	0.275	692
1	14	7	CC1=NOC(C)=C1NC(=O)Nc2ccc(c(C#N)c2)N3CCN(CC3)C(c4ccccc4)c5ccccc5	36.55	534
11	5	6	CC1=NOC(C)=C1S(=O)(=O)N2CCC(CC2)C(=O)c3ccccc3	-1.492	603
13	2	22	CC1=NOc2ncc(cc12)C3=NN=C(O3)C4=CC=CN4C	10.501	549
17	16	2	CC1=NOc2ncc(cc12)C4=NN=C(Cc3ccccc3F)O4	2.878	610
23	2	18	CC1=NOc2ncnc(c12)N(C)C3CCCCC3	-3.454	596
16	1	2	CC1=NOc2ncnc(c12)N3CCCC(C3)C(=O)Nc5ccc4OCOc4c5	3.229	803
18	1	11	CC12COC3(CC1CCC23C)C(=O)Nc4ccc(Cl)cn4	-2.87	564
1	2	19	CC13CC2CC(C)(C1)CC(N)(C2)C3	7.421	628
4	1	18	CC13CC2CC(C)(C1)CC(N)(C2)C3	0.782	821
13	14	16	CC14C(=O)N(CC(=O)N1CCC3c2ccccc2NC=34)C5CCCC5	-0.672	673
26	4	9	CC14CN2CC(C)(CN(C1)C2c3ccccc3O)C4=O	-4.744	543
17	7	12	CC14CN2CC(C)(CN(C1)C2c3ccccn3)C4	-0.786	496
1	11	11	CC1C(=NN(C=1c2ccc(I)cc2)c3ccc(Cl)cc3Cl)C(=O)NN4CCCCC4	14.142	260
1	8	6	CC1C(=NOC=1c2ccc(Cl)cc2)C4CCN(CCc3ccccc3)CC4	20.318	388
10	13	8	CC1C(=NOC=1C2CCN(CC(N)=O)CC2)OCc3ccccc3	-2.619	661
12	15	4	CC1C(=NS(=O)(=O)C=1c2ccccc2)N3CCCN(CC3)C(=O)c4ccc(C#N)cc4	-0.608	564
6	9	14	CC1C(=O)C(C)=C(CCCCC#CCCCC#CCO)C(=O)C=1C	7.753	549
1	14	15	CC1C(=S)SSC=1c2cnccn2	-0.507	589
3	9	1	Cc1c(cc(F)cc1c2ncnc3NC(=Cc23)C4CCOCC=4)NC(=O)c5ccc(cc5F)C(C)(C)O	8.475	663
4	5	15	Cc1c(ccc2NC=Cc12)Nc3c(C#N)cncc3/C=C/c5cccc(CN4CCOCC4)n5	19.227	489
5	4	15	Cc1c(ccc2NC=Cc12)Nc3c(C#N)cncc3C6=Cc5cc(CN4CCN(C)CC4)ccc5O6	53.86	127
23	12	17	Cc1c(cccc1[N+]([O-])=O)NC(=O)c2cccc3C(=O)CCSc23	-4.592	425
23	5	1	Cc1c(cccc1C3=Nc2cccnc2S3)NS(=O)(=O)c4cccc(F)c4	0.0108	656
6	13	8	Cc1c(cccc1C4=CN(C)C(=O)C(Nc2ccc(cc2)[C@@H]3C(=O)N(C)CCN3C)=N4)NC(=O)C6=CC5CCCCC=5S6	1.406	511
2	12	22	Cc1c(ccnc1CS(=O)C3Nc2ccccc2N=3)OCC(F)(F)F	0.639	929
10	7	12	Cc1c(Cl)cccc1NC(=O)CN3C(=O)c2ccccc2N4N=NC=C34	41.459	389
12	4	3	Cc1c(Cl)cccc1NC(=O)CN3C=Cc2ccccc2C3=O	2.251	629
21	15	4	Cc1c(Cl)cccc1NC(=O)CN4c2ccccc2S(=O)(=O)c3ccccc34	5.643	689
13	9	14	Cc1c(Cl)cccc1NC3=NC2=C(N=NN2c4ccc(Cl)cc34)S(=O)(=O)c5ccccc5	-0.054	629
19	9	2	Cc1c(F)cccc1NC(=O)C3C=C2CCCCN2N=3	3.477	619
4	12	21	Cc1c(nc2ccc(F)cc2c1C(=O)O)c3ccc(cc3)c4ccccc4F	3.757	401
2	6	5	CC1C=C(C)N(C=1)S(=O)(=O)c2c(C)cc(C)cc2C	-1.948	735
12	9	13	CC1C=C(C)N(N=1)c2ccc(cc2)C(=O)NC4=NC3CCN(C)CC=3S4	23.96	575
20	2	2	CC1C=C(C)N(N=1)c2ccc(cc2)C(=O)NCC4=CN3C=C(C=C(Cl)C3=N4)C(F)(F)F	0.769	690
2	15	14	CC1C=C(C)N(N=1)c3nc(C)cc(NC2CCCCC2)n3	-1.554	876
17	10	4	CC1C=C(C)N(N=1)c3nc2ccccc2nc3N4CCOCC4	1.696	385
17	1	11	CC1C=C(C)N(N=1)c3nc2ccccc2nc3NCCc4ccc(Cl)cc4	36.771	185
14	16	22	CC1C=C(C)N(N=1)c3nnc(NCCc2ccccc2)nn3	0.64	632
20	5	11	CC1C=C(NN=1)C(=O)N2CCC(C2)C3=NC(=NO3)c4ccccc4	-0.918	647
9	11	22	CC1C=C(NN=1)c2cc(nc(C)n2)C3CCCN(C3)S(C)(=O)=O	-0.516	714
24	14	13	CC1C=C(NN=1)c2cc(nc(C)n2)C3CCN(CC3)C(=O)C(C)(C)C	-1.384	596
21	9	20	CC1C=C(NN=1)c3cnc(CC2CCN(CC2)C(=O)C(C)(C)C)cn3	-1.831	457
14	1	18	CC1C=C(ON=1)C(=O)N2CCCCCC2C3=CC(C)=NO3	0.95	592
15	4	22	CC1C=C(ON=1)C2=CC=C(O2)S(=O)(=O)NC3CCCCC3	-3.806	618
13	5	5	CC1C=C(ON=1)C2=CC=C(S2)S(=O)(=O)N3CCCC3	-1.133	626
25	2	13	CC1C=C(ON=1)C2=CC=C(S2)S(=O)(=O)NCc3ccccn3	-4.702	559
14	13	16	CC1C=C(ON=1)C2C=NNC=2C3CC3	-1.765	708
23	10	6	CC1C=C(ON=1)c2ccc(cc2)S(=O)(=O)Nc3cc(C)ccn3	-5.925	397
23	2	11	CC1C=C(ON=1)C2CCCN2C(=O)C3=CC(=NO3)c4ccccc4	-3.176	552
18	14	21	CC1C=C(ON=1)c2cnc(C)nc2C3=CC=CS3	-1.726	354
9	4	18	CC1C=C(ON=1)c2cnc(C)nc2C3CCCN(C3)C(=O)C(C)(C)C	-1.852	580
14	3	1	CC1C=C(ON=1)c2cnc(nc2C(C)(C)C)N3CCC(O)CC3	1.278	702
11	16	10	CC1C=C(ON=1)c2cnc(nc2C3=CC=CS3)N4CCCC(O)C4	4.373	593
27	14	13	CC1C=C(ON=1)c2cnc(nc2C3CCNCC3)N4CCCC(C)C4	23.356	624
27	8	22	CC1C=C(ON=1)c2cnc(nc2c4ccc(CNC(=O)Cc3ccc(F)cc3)cc4)N(C)C	2.856	600
23	16	7	CC1C=C(ON=1)c2cnc(nc2C4CCN(Cc3cccnc3)CC4)N5CCCC5	6.182	485
20	16	19	CC1C=C(ON=1)c2cncnc2c4ccc(CNC(=O)Cc3ccccc3C)cc4	3.545	442
15	10	3	CC1C=C(ON=1)c2cncnc2C4CCN(CC(=O)NC3=NN=C(C)S3)CC4	-2.709	701
21	5	6	CC1C=C(ON=1)c3cnc(NC2CCCC2)nc3[C@H]4CCCO4	-6.72	472
25	14	17	CC1C=C(ON=1)c3cnc(NCc2ccccc2F)nc3[C@@H]4CCCO4	-3.017	556
5	13	17	CC1C=CC(=O)N(C=1)c2ccccc2	-2.105	847
16	2	13	CC1C=CN2C(C=1)=NC(=O)CC2(C)C(=O)NCCCc3ccccn3	3	655
9	6	1	CC1C=COC=1C(=O)N4C[C@H](OCc2ccncc2)[C@H]3OCCC[C@H]34	0.734	584
10	10	8	CC1C=COC=1C2=NN=C(O2)c3ccc(C)cc3	-0.973	395
10	4	17	CC1C=CSC=1/C=C3\C(=O)c2c(F)cccc2C\3c4ccccc4	2.446	535
17	8	8	CC1C=CSC=1CCNC(=O)C2=CC(=C(S2)N3CCOCC3)c4ccccc4	2.02	515
17	3	22	CC1C=CSC=1CN(C(=O)C3=Cc2ccccc2OC3=O)C4CCS(=O)(=O)C4	-7.018	559
21	1	6	CC1C=CSC=1CN(C)Cc3nc(N)nc(Nc2ccccc2)n3	4.687	525
19	13	4	CC1C=NNC=1CC2CCCN(C2)C(=O)C3=NOC4CCCCC3=4	-0.218	642
11	1	13	CC1C=NNC=1CC2CCCN(C2)C(=O)C4=Cc3ccccc3N4	1.691	771
6	15	7	CC1C2Cc3ccc(O)cc3C1(C)CCN2CC4CC4	-1.537	526
5	15	1	CC1CC(=O)N(N=1)c2ccccc2	0.202	589
6	5	13	CC1CC(=O)NN=C1c2ccc(cc2)N3C=CN=C3	1.573	544
4	6	9	Cc1cc(c(O)c(C)c1CC2NCCN=2)C(C)(C)C	-1.689	783
11	13	2	Cc1cc(C)c(c(C)c1)S(=O)(=O)N2CCNC(=O)CC2	-0.608	783
14	2	19	Cc1cc(C)c(C#N)c(n1)N2CCN(CC2)S(=O)(=O)Cc3ccccc3	-0.94	593
8	5	11	Cc1cc(C)c(C#N)c(n1)SCC(=O)NC2=C(C#N)C=NN2c3ccccc3	2.888	612
23	1	5	Cc1cc(C)c(C#N)c(n1)SCc3nc(N)nc(Nc2ccccc2)n3	150.534	381
6	9	20	Cc1cc(C)c(cn1)C(=O)Nc2ccc(cc2)N3N=C(C=C3C(F)(F)F)C(F)(F)F	0.715	537
1	11	5	Cc1cc(C)cc(c1)C(=O)N(C)[C@H](Cc2ccccc2)C(=O)N[C@@H](CC3=CNc4ccccc34)C(O)=O	-1.915	534
23	16	4	Cc1cc(C)cc(c1)C(=O)N2C[C@H]3C[C@@H]2[C@H](C3)NC(=O)c4cccnc4	0.634	485
17	16	15	Cc1cc(C)cc(c1)C(=O)N2CCCC(C2)C(=O)N3CCCC3	1.109	403
27	12	17	Cc1cc(C)cc(c1)C(=O)NCc2ccc(nc2)N3CCOCC3	-2.834	621
27	14	1	Cc1cc(C)cc(c1)N4C=CN3C(CCC(=O)NC2CC2)=NN=C3C4=O	2.818	404
15	11	12	Cc1cc(C)cc(c1)NC(=O)C2=C(C)OC3N=CNC(=O)C2=3	8.664	614
23	8	8	Cc1cc(C)cc(c1)NC(=O)C2CCCN(C2)S(=O)(=O)c3cccnc3	-3.876	524
18	3	17	Cc1cc(C)cc(c1)NC(=O)C4=CN=C3SC2CCCCC=2N3C4=O	-0.141	476
19	6	16	Cc1cc(C)cc(c1)NC(=O)CCN3C(=O)c2ccccc2S3(=O)=O	-2.84	532
27	5	3	Cc1cc(C)cc(c1)NC(=O)CSC2OC(=NC=2S(=O)(=O)c3ccc(F)cc3)C4=CC=CO4	-1.384	543
20	9	7	Cc1cc(C)cc(c1)NC(=O)CSC3=NN=C(CNC(=O)C2=CC=CO2)N3C	-3.751	472
17	7	16	Cc1cc(C)cc(c1)NC(=O)N3CCC2NC=NC=2C3c4ccncc4	-8.432	501
4	13	4	Cc1cc(C)cc(c1)Nc2nccc(n2)C3=NC=CS3	8.876	579
9	5	12	Cc1cc(C)cc(c1)NS(=O)(=O)c2cc3CCC(=O)N4CCc(c2)c34	-1.044	685
23	10	5	Cc1cc(C)cc(c1)NS(=O)(=O)C3=CN2CCCNC(=O)C2=C3	-1.669	306
21	9	10	CC1CC(C)CN(C1)S(=O)(=O)c2ccc(cc2)C(=O)NC3=C(Oc4ccccc34)C(N)=O	0.0735	575
13	9	5	Cc1cc(C)nc(c1)NC(=O)C3=C(C)N=C2SC=CN23	0.913	609
11	4	20	Cc1cc(C)nc(n1)C2CCN(C2)C(=O)CCC4Nc3ccccc3N=4	-2.121	765
23	16	16	Cc1cc(C)nc(n1)C2CCN(C2)C(=O)CN4N=Nc3ccccc34	0.559	409
15	8	10	Cc1cc(C)nc(n1)N4N=C(C)c3cc2C(=O)CC(C)(C)Cc2nc34	-2.781	638
22	3	22	Cc1cc(C)nc(n1)SCC(=O)NC2=NN=C(S2)C(F)(F)F	-2.642	632
20	8	6	Cc1cc(C)nc(n1)SCC3=NN=C(Nc2ccccc2)S3	-5.278	606
4	7	14	Cc1cc(cc(C)c1c4cccc(COc3cc2OC[C@@H](CC(O)=O)c2cc3)c4)OCCCS(C)(=O)=O	4.661	686
1	12	20	Cc1cc(cc(C)c1CC2NCCCN=2)C(C)(C)C	-3.44	804
2	6	10	Cc1cc(cc2NC(=Nc12)C3C(=O)NC=CC=3NC[C@@H](O)c4cccc(Cl)c4)N5CCOCC5	25.629	679
2	4	3	Cc1cc(CCC(O)=O)cc(C)c1C3Nc2cc(ccc2N=3)C(=O)Nc5ccc4ccccc4n5	8.545	556
19	9	16	Cc1cc(ccc1[N+]([O-])=O)C(=O)Nc3ccc2nc(cc(C)c2c3)N4CCN(CC4)c5ncccn5	3.276	584
17	2	16	Cc1cc(ccc1Cl)OCC(=O)Nc2cccc(c2)C(N)=O	-0.315	475
19	6	21	Cc1cc(ccc1Cl)OCC(=O)Nc2ccccc2N3CCN(CC3)S(C)(=O)=O	10.537	456
3	3	21	Cc1cc(ccc1CNC(=O)N3CCN(Cc2cc(O)cc(O)c2)CC3)C(=O)N6CC4C=NN(C)C=4Nc5ccccc56	-1.895	793
1	10	11	Cc1cc(ccc1F)Nc4ncc3C=C(c2c(Cl)cccc2Cl)C(=O)N(C)c3n4	23.377	259
11	13	7	Cc1cc(ccc1F)S(=O)(=O)Nc2ncnc3SC=Cc23	-0.611	694
4	16	12	Cc1cc(ccc1N)C3=Nc2ccccc2S3	2.641	665
12	15	1	Cc1cc(ccn1)C2CN(CCO2)C(=O)c4ccc3NC(C)=C(C)c3c4	1.384	585
2	11	17	Cc1cc(Cl)ccc1CN(CC2=CC=C(S2)[N+]([O-])=O)Cc3ccc(Cl)cc3	1.44	860
24	12	7	Cc1cc(Cl)ccc1NC(=O)C2C=C(NN=2)c3cccnc3	1.313	610
22	11	19	Cc1cc(Cl)ccc1NC(=O)C2C=C(NN=2)c3ccncc3	-1.38	605
24	16	10	Cc1cc(Cl)ccc1NC(=O)CCN4C(=O)c2cccnc2Sc3ccccc34	-1.634	543
12	16	18	Cc1cc(Cl)ccc1OCC(=O)Nc2ccccc2	3.638	394
24	5	12	Cc1cc(Cl)ccc1OCC(=O)Nc3ncnc4SC2CCCCC=2c34	-0.928	605
6	3	11	Cc1cc(F)c(cc1F)c2ccc(nn2)O[C@H]3CN4CCC3CC4	24.549	408
9	8	9	Cc1cc(F)ccc1NC(=O)C2=CC=CN2CC3=NOC(=N3)C4CC4	-0.901	601
15	9	16	Cc1cc(F)ccc1NC(=O)c2cnc(nc2C)N3CCCC3	-2.888	703
23	9	12	Cc1cc(F)ccc1NC(=O)C3Cc2ccccc2O3	-1.719	613
20	9	15	Cc1cc(F)ccc1NC(=O)C4=CN=C3SC2CCCCC=2N3C4=O	-3.136	553
16	9	15	Cc1cc(F)ccc1NC(=O)CCC2=NN=C(S2)C(=O)Nc3ccccc3	8.543	606
26	7	22	Cc1cc(F)ccc1NC(=O)CCN3C=Nc2ccccc2C3=O	-8.035	701
26	7	13	Cc1cc(F)ccc1NC(=O)CN3N=Cc2ccccc23	-4.97	630
20	14	2	Cc1cc(F)ccc1NS(=O)(=O)c2ccccc2C(F)(F)F	1.455	490
22	3	4	Cc1cc(F)ccc1NS(=O)(=O)c3ccc2SC(C)CC(=O)Nc2c3	-1.366	569
8	7	4	Cc1cc(F)ccc1NS(=O)(=O)c3ccc2SCCC(=O)Nc2c3	1.053	578
9	10	8	Cc1cc(N)cc(n1)C2CN(CCO2)C(=O)c4ccc3ncccc3c4	-2.148	676
24	7	18	Cc1cc(N)cc(n1)C2CN(CCO2)C(=O)c4cnc3ccccc3c4	-7.443	518
22	11	12	Cc1cc(N)cc(n1)C2CN(CCO2)C(=O)CN3CCCCCC3=O	0.531	566
21	10	2	Cc1cc(nc(C)n1)SCC(=O)NCc2ccccc2	3.036	559
15	8	17	Cc1cc(nc(n1)c2ccc(F)cc2)OCC(=O)Nc3ccccc3C#N	-0.182	603
10	14	14	Cc1cc(nc(n1)c2ccccc2)SCC(=O)NCc3ccccc3	-1.32	595
15	15	18	Cc1cc(nc(n1)C2CCCCN2)C(F)(F)F	-1.002	606
25	9	11	Cc1cc(nc(n1)C2CCNCC2)N4CC3(CCCCC3)OC4=O	-3.837	536
9	10	19	Cc1cc(nc(n1)C3CCN(CC2=CN=CS2)CC3)C4NC=CN=4	6.505	648
20	7	22	Cc1cc(nc(n1)N2CCCCC2)OCC(=O)Nc3ccccc3F	-4.3	389
13	4	6	Cc1cc(nc(n1)N2CCCCCC2)OCC(=O)Nc3ccccc3C#N	8.337	615
10	11	11	Cc1cc(nc(n1)N2CCN(CC2)C(=O)c3c(F)cccc3Cl)N4CCCC4	6.37	607
9	14	21	Cc1cc(nc(n1)N2CCOCC2)C(=O)N3C[C@@H]5C[C@@]4(C)[C@H](CCCC[C@@H]34)N5	0.291	676
15	3	18	Cc1cc(nc(O)n1)C(=O)N2CCCC2c3ccnc(c3)N(C)C	-0.688	466
2	12	19	Cc1cc(nc2ccc(cc12)NC(=O)C3CCCCC3)N4CCOCC4	3.146	737
18	4	7	Cc1cc(nc2ccc(Cl)cc12)Sc3cccc(c3)C(F)(F)F	-5.18	503
25	9	13	Cc1cc(ncn1)N2CCC(CC2)c3nccnc3Nc4cnccn4	-4.092	518
12	2	10	Cc1cc(O)nc(n1)C2=CC=CS2	2.256	644
23	7	5	Cc1cc(O)nc(n1)C2CCCN2C(=O)c3ccccn3	-3.914	389
12	13	19	Cc1cc(O)nc(n1)C2CCCN2C(=O)c4ccc3OCCOc3c4	-2.292	393
1	3	17	Cc1cc(O)nc(O)c1C#N	3.428	794
2	11	9	Cc1cc[n+]([O-])c(C)c1C(=O)N2CCC(C)(CC2)N3CCC(CC3)N(c4cccnc4)c5ccccc5	-2.803	856
1	5	5	Cc1cc[n+](C)cc1	-0.609	696
26	5	14	CC1CC1C2=NN=C(O2)C3(CCOCC3)c5ccc4OCOc4c5	-6.47	620
6	2	11	Cc1cc3c(cc1C(=C)c2ccc(cn2)C(O)=O)C(C)(C)CCC3(C)C	7.025	417
7	9	6	Cc1cc4c(cc1C2(CC2)c3ccc(cn3)C(O)=O)C(C)(C)CCC4(C)C	-0.752	588
12	7	11	Cc1ccc(c(C)c1)S(=O)(=O)CC(O)COc2ccc(C#N)cc2	-2.284	698
11	6	20	Cc1ccc(c(C)c1)S(=O)(=O)N4CCN(CC3NC(=O)c2ccccc2N=3)CC4	-1.079	686
25	6	2	Cc1ccc(c(C)c1)S(=O)(=O)Nc3cc2NC(=O)Nc2cc3C	-2.219	431
3	16	5	Cc1ccc(c(F)c1)c2ccc(nn2)O[C@H]3CN4CCC3CC4	0.761	662
12	6	5	Cc1ccc(C)c(c1)C2CC(=O)NC3=C2C(C)=NN3C5=Nc4ccccc4S5	1.904	432
27	3	4	Cc1ccc(C)c(c1)N2CCN(CC2)C(=O)C4C=C(C)N3N=CC=C3N=4	-7.726	610
23	4	9	Cc1ccc(C)c(c1)N2CCN(CC2)c4c(cnc3ccccc34)S(=O)(=O)c5ccccc5	8.842	421
15	7	21	Cc1ccc(C)c(c1)NC(=O)C2CCCN(C2)S(=O)(=O)N3CCOCC3	-1.31	569
27	9	14	Cc1ccc(C)c(c1)NC(=O)c4ccc3C(=O)N2CCCC2=Nc3c4	-4.705	741
11	10	4	Cc1ccc(C)c(c1)NC(=O)CSC2=NN=C(O2)c3cccnc3	-2.569	719
22	15	7	Cc1ccc(C)c(c1)NC(=O)CSc3nnc(c2ccccc23)N4CCOCC4	0.93	451
5	2	5	Cc1ccc(C)c(c1)OCCCC(C)(C)C(O)=O	0.573	615
18	11	13	Cc1ccc(C)c(c1)S(=O)(=O)CCN2CCCC2C3C=NN(C)C=3	7.558	644
20	11	20	Cc1ccc(C)c(c1)S(=O)(=O)N2CCN(CC2)c4ccc(CN3CCC(CO)CC3)cn4	29.061	537
14	13	15	Cc1ccc(cc1)[C@H]2C[C@@H](O)[C@@H](O)[C@@H]2NC(=O)c3ccccc3	-1.133	672
3	3	22	Cc1ccc(cc1)C(=O)C(=O)c2ccc(C)cc2	-1.026	777
1	9	15	Cc1ccc(cc1)C(=O)c2cc(O)c(O)c(c2)[N+]([O-])=O	-0.765	639
14	11	15	Cc1ccc(cc1)C(=O)C3=Cc2c(CO)cnc(C)c2OC3=O	-2.401	627
12	16	13	Cc1ccc(cc1)C(=O)C4=CN(CC(=O)Nc2ccc(F)c(F)c2)c3ccc(F)cc3C4=O	8.348	481
15	4	18	Cc1ccc(cc1)C(=O)C4=CN(CC(=O)Nc2ccccc2C)c3ccc(C)cc3C4=O	-2.321	649
18	9	2	Cc1ccc(cc1)C(=O)CCC(=O)OCC(=O)c3ccc2NC(=O)Nc2c3	-2.973	528
13	11	3	Cc1ccc(cc1)C(=O)N(CN2CCCC2=O)c3ccccc3	3.548	606
27	3	16	Cc1ccc(cc1)C(=O)N2CCCCC2C3=NC(=NO3)c4ccncc4	-4.941	432
22	5	13	Cc1ccc(cc1)C(=O)N2CCCN(CC2)C3=CC(=O)N(C)C(=O)N3C	-1.594	459
9	13	7	Cc1ccc(cc1)C(=O)N2CCN(CC2)C3=CC(=NN3)c4cccnc4	-0.297	638
23	14	20	Cc1ccc(cc1)C(=O)N2CCN(CC2)C4=Nc3ccccc3N(C)C4=O	-2.908	508
16	1	8	Cc1ccc(cc1)C(=O)N2CCN(CC2)c5nc(c3ccccc3)c4cc(Cl)ccc4n5	1.76	607
21	15	1	Cc1ccc(cc1)C(=O)N3C[C@@H]2CCN(C[C@@H]2C3)c4ncccn4	5.473	429
21	13	19	Cc1ccc(cc1)C(=O)N4CC3C(CN2C=CN=C2)=NN(C)C=3C4	-1.758	318
11	12	22	Cc1ccc(cc1)C(=O)N4CCC2(CCN(C2=O)c3cccnc3)CC4	-0.682	694
21	11	15	Cc1ccc(cc1)C(=O)N4CCCN3C=NC(CN2CCCC2=O)=C3C4	-1.678	414
17	16	13	Cc1ccc(cc1)C(=O)NC2=NN=C3SCCCN23	4.793	357
26	3	12	Cc1ccc(cc1)C(=O)Nc2cccc(CO)c2	-2.904	458
17	1	18	Cc1ccc(cc1)C(=O)Nc2nccnc2C(=O)NCC3CCCO3	-0.981	598
9	14	15	Cc1ccc(cc1)C(=O)NC3=NN2C(CC(=O)NC2=N3)c4ccccc4	-0.267	595
12	13	17	Cc1ccc(cc1)C(=O)Nc3cc2CCCN4c2c(c3)C(C)C4=O	0.195	506
23	16	6	Cc1ccc(cc1)C(=O)NC4=C(c2ccc(C)cc2)C(=O)c3ccccc3N4C	1.906	415
16	5	16	Cc1ccc(cc1)C(=O)NCCC2=NN=C3C=CC(=NN23)SCC(=O)N5CCCc4ccccc45	0.239	847
19	8	20	Cc1ccc(cc1)C(C(=O)NC2CCCCC2)N(C(=O)CCCC(=O)Nc3ccccn3)c5cc4OCCOc4cc5	1.208	798
13	12	14	Cc1ccc(cc1)C(O)CN2C=C(N=N2)C(=O)Nc3cccc(C)c3	-1.194	775
14	1	16	Cc1ccc(cc1)C2=CNC(=N2)[C@@H]3COCCN3C4CCOCC4	1.904	503
22	9	12	Cc1ccc(cc1)C2=NC(=NO2)c3cccc(c3)C(=O)N4CCOCC4	-0.0112	607
12	9	15	Cc1ccc(cc1)C2=NC=CN3C=C(N=C23)C(=O)N4CCCN(C)CC4	4.124	572
18	1	17	Cc1ccc(cc1)C2=NN=C(CCC(O)=O)O2	-6.09	607
20	4	2	Cc1ccc(cc1)C2=NN=C(O2)c3ccc(cc3)C(=O)NC4CCOc5ccccc45	-0.614	692
23	1	4	Cc1ccc(cc1)C2=NN=C3C=CC(=NN23)N4CCCC4	1.446	689
13	9	21	Cc1ccc(cc1)C2=NNC3CCN(CC2=3)C(=O)C4=CC=CN4C	2.861	630
10	11	20	Cc1ccc(cc1)C2=NNC3CCN(CC2=3)C(=O)c4cccnc4	-1.242	556
11	11	2	Cc1ccc(cc1)C2=NNC3CCN(CC2=3)C(=O)c4ccncc4	0.152	714
19	11	4	Cc1ccc(cc1)C2=NNC3CCN(CC2=3)C(=O)CN4C=CN=C4	-0.264	554
25	2	17	Cc1ccc(cc1)C2=NNC3CCN(CC2=3)C(=O)NCC4=CC=CO4	-0.421	579
16	14	3	Cc1ccc(cc1)C2=NNC3CCN(CC2=3)S(=O)(=O)C4CC4	0.668	519
22	9	1	Cc1ccc(cc1)C2=NOC(=N2)c3ccc(cc3)OCC(=O)N4CCN(C)CC4	4.232	505
13	12	11	Cc1ccc(cc1)C2=NOC(=N2)C3CCCO3	-1.232	716
2	10	22	Cc1ccc(cc1)C23CC2CNC3	1.783	761
21	1	3	Cc1ccc(cc1)C2C=C(NC(=O)C=2C#N)c3ccc(F)cc3	-0.598	413
18	8	7	Cc1ccc(cc1)C2C=C(NN=2)C3CCN(CC3)C(=O)C4C=COC=4	-2.248	548
22	16	15	Cc1ccc(cc1)c2cc(ncn2)N3CCN(CC3)S(C)(=O)=O	2.602	516
6	12	5	Cc1ccc(cc1)c2ccc(CNCCCP(O)(O)=O)nc2c3ccccc3	0.364	366
10	1	15	Cc1ccc(cc1)C2N3C[C@@]4(C)CN2C[C@@](C)(C3)C4	1.155	644
24	11	5	Cc1ccc(cc1)c2ncc(C(=O)N(C)C)c(n2)c3ccncc3	0.44	528
24	9	13	Cc1ccc(cc1)C2ON=C3C=CC(=CC=23)C(=O)NCc4ccc(F)cc4	15.636	465
23	4	20	Cc1ccc(cc1)C3=C2C(=O)N(C)C(=O)N(C)C2=CN3Cc4ccc(F)cc4	113.446	32
27	8	16	Cc1ccc(cc1)C3=CSC4N=CN(CC2=CC=CO2)C(=O)C3=4	-2.699	682
24	5	17	Cc1ccc(cc1)C3=NC(CCN(C)C(=O)c2ccc(F)cc2)=NO3	-5.999	467
23	12	4	Cc1ccc(cc1)C3=NC(CNC(=O)C2CC2)=NO3	-4.518	402
16	7	16	Cc1ccc(cc1)C3=NC(NC(=O)COc2ccc(Cl)cc2)=NO3	-0.911	671
27	13	14	Cc1ccc(cc1)C3=Nc2cccnc2N3CCNC(=O)c4cnccn4	2.699	667
19	13	11	Cc1ccc(cc1)C3C=C(C#N)C(=O)N(Cc2ccc(F)cc2)C=3	-0.246	690
13	10	8	Cc1ccc(cc1)C3C=C2CN(CCCN2N=3)C(=O)c4cnccn4	-1.593	606
13	9	12	Cc1ccc(cc1)C3c2ccccc2C(=O)OC=3C(=O)NC5C=CC4=NN(N=C4C=5)c6ccccc6	2.841	658
6	14	1	Cc1ccc(cc1)c3cc2C=C(CCCc2cc3)C(=O)Nc5ccc(C[N+](C)(C)C4CCOCC4)cc5	22.686	489
9	9	19	Cc1ccc(cc1)C4=CN(CC(=O)N2CCN(CC2)c3ccccn3)C(=O)O4	-2.2	760
17	1	9	Cc1ccc(cc1)C4=NC3=C(C(=O)c2ccccc2N3C)C(=O)N4c5ccc(F)cc5	4.476	177
14	2	17	Cc1ccc(cc1)C4=NN3C(=O)C(Cc2ccccc2)=C(C)NC3=N4	-1.693	716
14	16	18	Cc1ccc(cc1)C4=NOC(CC2=NN=C(O2)c3ccccc3)=N4	0.585	771
18	10	10	Cc1ccc(cc1)C4C2=C(O)CC(CC2=Nc3ccccc3N4C(=O)c5ccccc5)c6ccc(Cl)cc6	15.45	589
12	3	17	Cc1ccc(cc1)C4CC(c2ccccc2)N(C(=O)C3CC3)C5=NC=NN45	2.329	619
18	14	16	Cc1ccc(cc1)c4nc(SCC(=O)Nc2cccc(c2)C(F)(F)F)c3COC(C)(C)Cc3n4	-1.978	488
9	6	2	Cc1ccc(cc1)N(C)C(=O)[C@H]4[C@@H]2C[C@H]3[C@@H](C2)OC(=O)[C@H]34	-1.203	638
9	5	17	Cc1ccc(cc1)N(C)C(=O)CCS(=O)(=O)c3ccc2NC(=O)CSc2c3	-1.339	563
21	3	19	Cc1ccc(cc1)N(CC(=O)NC2CCCC2)S(=O)(=O)N(C)C	-3.574	328
6	12	19	Cc1ccc(cc1)N(CC2NCCN=2)c3cccc(O)c3	-2.788	445
17	16	7	Cc1ccc(cc1)N2C(=CN3C2=NC4=C3C(=O)N(C)C(=O)N4C)C5=CC=CS5	6.277	555
14	8	15	Cc1ccc(cc1)N2C(=NN=C2C4=Cc3ccccc3O4)SCC(=O)N5CCOCC5	-3.182	625
19	2	16	Cc1ccc(cc1)N2C(=O)NC(C2=O)(c3ccc(F)cc3)C(F)(F)F	-7.147	684
5	1	1	Cc1ccc(cc1)N2N=C(C=C2NC(=O)Nc4ccc(OCCN3CCOCC3)c5ccccc45)C(C)(C)C	14.936	585
26	3	19	Cc1ccc(cc1)N2N=NC(C(O)=O)=C2c3ccccn3	-2.501	512
10	3	4	Cc1ccc(cc1)N3C(=O)c2ccccc2NC3(C)C5=Cc4ccccc4O5	15.709	463
27	7	6	Cc1ccc(cc1)N3C(=O)c2cccnc2C3CC(=O)N4CCCCC4	-8.261	574
6	10	7	Cc1ccc(cc1)N3C(Cc2ccccc2)=NN=C3SCC(=O)Nc4ccccc4Cl	0.765	624
25	10	10	Cc1ccc(cc1)N3C=C2C(=NC=NC2=N3)N4CCCC(C4)C(=O)NCC5CCCCC5	10.392	499
13	4	22	Cc1ccc(cc1)N3CCN(CC2C=CN(C)C(=O)C=2)CC3	-2.761	736
11	6	13	Cc1ccc(cc1)N4C(=O)CC(c2ccc(F)cc2)C3C(=O)OCC=34	-1.016	665
10	13	3	Cc1ccc(cc1)N4N=C(C(=O)NCc2ccccc2)C3N=CN(C)C(=O)C=34	4.214	454
18	12	18	Cc1ccc(cc1)N4N=C(C)C3N=C(CCC(=O)NC2CC2)C(=O)N(C)C=34	-4.635	364
27	7	16	Cc1ccc(cc1)NC(=O)C2=CN(C=N2)c3cc(ncn3)N4CCOCC4	-5.752	631
21	9	15	Cc1ccc(cc1)NC(=O)C2C=C(ON=2)C3CC3	-1.668	514
23	11	2	Cc1ccc(cc1)NC(=O)c2cccc(n2)N3C=NN=C3	-2.712	506
24	9	3	Cc1ccc(cc1)NC(=O)C2CCN(CC2)c3cncnc3N4CCCC4	8.826	452
15	2	11	Cc1ccc(cc1)NC(=O)c2cnc3c(c2)C(=O)N(C)C(=O)N3C	2.749	607
16	8	19	CC1CCC(CC1)NC(=O)C3(C)Cc2ccccc2C(=O)N3Cc4ccccc4	-0.963	843
24	4	10	Cc1ccc(cc1)NC(=O)c3ccc2CCN(c2c3)S(C)(=O)=O	-2.807	506
13	8	4	Cc1ccc(cc1)NC(=O)c3ccc2SCCN(C)c2c3	5.66	571
17	15	4	Cc1ccc(cc1)NC(=O)C5C2C=CC6(O2)C(C(=O)NC3CCCCC3)N(C4CCCCC4)C(=O)C56	-2.388	664
22	6	22	Cc1ccc(cc1)NC(=O)CC2C(=O)NC3=NC(=NN23)c4ccccc4	-0.763	468
14	9	20	Cc1ccc(cc1)NC(=O)CC2NN=C(N=2)c3cccnc3	1.164	655
19	9	11	Cc1ccc(cc1)NC(=O)CC3SC(Nc2ccc(C)cc2)=NC=3O	1.976	569
22	10	22	Cc1ccc(cc1)NC(=O)CC4C(=O)N(Cc2ccccn2)C5=Nc3ccccc3N45	-3.628	478
16	6	12	Cc1ccc(cc1)NC(=O)CCN2C=NC3=C2C(=O)N(C)C(=O)N3C	2.407	625
12	5	7	Cc1ccc(cc1)NC(=O)CN2C(=O)C(C)=C(C)N=C2c3cnccn3	-0.226	524
19	12	6	Cc1ccc(cc1)NC(=O)CN2C=C(C=CC2=O)S(=O)(=O)N3CCOCC3	-1.099	461
18	6	21	CC1CCC(CC1)NC(=O)CN3C(=O)Nc2ccccc2C3=O	-6.783	480
20	1	15	Cc1ccc(cc1)NC(=O)COC(=O)CN2C=NC3=C2C(=O)N(C)C(=O)N3C	-2.317	566
26	12	5	Cc1ccc(cc1)NC(=O)COc2ccccc2C#N	-3.428	372
23	1	17	Cc1ccc(cc1)NC(=O)CSC3=NN=C(c2cnccn2)N3CC4=CC=CO4	-2.956	584
27	7	8	Cc1ccc(cc1)NC(=O)CSc3nc2CCCC(=O)c2cc3C#N	-3.439	618
19	10	2	Cc1ccc(cc1)NC(=O)CSc3nncc2ccccc23	1.438	501
8	3	11	Cc1ccc(cc1)NC(=O)N2CCC(CC2)C4Nc3ncccc3N=4	3.162	607
9	4	9	Cc1ccc(cc1)NC(=O)N2CCN(CC2)C4C=NN3C(C)=NN=C3C=4	0.114	659
14	3	2	Cc1ccc(cc1)NC(=O)NC2=CC=CN3N=C(C)N=C23	1.549	669
27	6	2	Cc1ccc(cc1)NC(=O)NCC2=NN=NN2c3ccccc3	-4.891	527
21	5	9	Cc1ccc(cc1)NCCN2C(C)=CN3C2=NC4=C3C(=O)NC(=O)N4C	-3.555	476
27	14	4	CC1CCC(CC1)NS(=O)(=O)c3ccc2NC(=O)COc2c3	0.75	463
6	7	14	Cc1ccc(cc1)Oc2nc(nc3C=CSc23)c4ccccc4	3.655	619
12	6	19	Cc1ccc(cc1)OCC(=O)N2CCC(CC2)C4=Nc3ccccc3O4	0.748	713
20	14	21	Cc1ccc(cc1)OCC(=O)N2CCC(CC2)c5nc(O)c4N=NN(Cc3cccc(F)c3)c4n5	0.304	407
18	11	8	Cc1ccc(cc1)OCC(=O)NCC(C2=CC=CO2)N3CCCC3	-6.873	402
26	5	10	Cc1ccc(cc1)OCC(=O)NCC(C2=CC=CO2)N3CCOCC3	-7.452	622
18	3	7	Cc1ccc(cc1)OCC2=NC(C#N)=C(O2)N3CCCCC3	-3.685	612
26	12	12	Cc1ccc(cc1)OCC2=NNC(=S)O2	0.765	466
26	3	21	Cc1ccc(cc1)OCC3=NC(CC(=O)N2CCCCC2)=CS3	-6.038	710
20	13	5	Cc1ccc(cc1)OCCNC(=O)c2cc(O)nc3ccccc23	-3.524	439
12	2	8	Cc1ccc(cc1)S(=O)(=O)[C@H]2CS(=O)(=O)C[C@@H]2N3CCCC3	3.06	382
16	3	22	Cc1ccc(cc1)S(=O)(=O)c3cnc2ccc(C)cc2c3Nc4ccc(C)c(C)c4	19.769	469
24	14	8	Cc1ccc(cc1)S(=O)(=O)c3cnc2ccc(Cl)cc2c3Nc5ccc4OCCOc4c5	26.801	505
9	1	12	Cc1ccc(cc1)S(=O)(=O)C4=CN(CC(=O)NC2CCCC2)c3nc(C)ccc3C4=O	1.343	561
21	12	5	Cc1ccc(cc1)S(=O)(=O)C4=CN(Cc2ccccc2Cl)c3nc(C)ccc3C4=O	5.62	562
21	2	20	Cc1ccc(cc1)S(=O)(=O)CCC2=NC(=NO2)c3ccc4c(c3)N=CN4C	-3.326	386
13	8	1	Cc1ccc(cc1)S(=O)(=O)N(C)Cc3cc2cc(C)ccc2nc3O	2.256	905
16	2	21	Cc1ccc(cc1)S(=O)(=O)N(C)Cc3cc2ccccc2nc3O	1.439	803
22	16	16	Cc1ccc(cc1)S(=O)(=O)N(C)CCCC(=O)Nc2ccccc2C	0.0983	491
21	15	7	Cc1ccc(cc1)S(=O)(=O)N(CC(=O)N2CCOCC2)c3ccccc3F	7.829	159
6	14	14	Cc1ccc(cc1)S(=O)(=O)N[C@@H](Cc2ccccc2)C(=O)CCl	1.24	462
13	13	5	Cc1ccc(cc1)S(=O)(=O)N2C(=O)CCC2C(=O)N3CCCC3	1.626	682
20	8	10	Cc1ccc(cc1)S(=O)(=O)N2CC(CN(C)C)C3(C2)CCOCC3	-4.26	536
27	15	20	Cc1ccc(cc1)S(=O)(=O)N2CCC4(C2)C(=O)Nc3ccccc34	-1.237	619
22	4	9	Cc1ccc(cc1)S(=O)(=O)N2CCC4(CC2)OC(CN3C=CN=C34)C(=O)N5CCCC5	-1.156	441
19	7	22	Cc1ccc(cc1)S(=O)(=O)N2CCCC(C2)C3=NC(=NO3)c4cccnc4	-4.266	579
27	12	5	Cc1ccc(cc1)S(=O)(=O)N2CCCC2C(=O)N3CCOCC3	2.304	416
22	4	20	Cc1ccc(cc1)S(=O)(=O)N2CCCN(CC2)C3=CC(=NN3)c4ccccn4	21.88	656
10	13	4	Cc1ccc(cc1)S(=O)(=O)N2CCN(CC2)C(=O)c3cccnc3	-2.087	512
13	14	8	Cc1ccc(cc1)S(=O)(=O)N3C=CN(C(=O)c2ccccc2C)C3=O	-0.481	669
25	4	21	Cc1ccc(cc1)S(=O)(=O)N3CC(C)C(=O)Nc2ccccc23	-7.739	398
20	3	8	Cc1ccc(cc1)S(=O)(=O)N3CC[C@H]2COC(=O)N[C@@H]2C3	-3.176	576
22	10	11	Cc1ccc(cc1)S(=O)(=O)N3Cc2ccccc2CC3C(=O)Nc4cccc(O)c4	0.349	602
15	4	5	Cc1ccc(cc1)S(=O)(=O)NC(=O)C2CCCCC2	-1.089	618
2	2	18	Cc1ccc(cc1)S(=O)(=O)NC(=O)NN3CC2CCCC2C3	-0.894	784
3	5	5	Cc1ccc(cc1)S(=O)(=O)NC2=NN=C(S2)c3ccccc3	-2.616	751
14	11	2	Cc1ccc(cc1)S(=O)(=O)Nc2ccc(cc2)C(=O)N3CCN(C)CC3	-1.464	644
19	7	6	Cc1ccc(cc1)S(=O)(=O)Nc2cccc(c2)C4C=CC3=NN=C(C)N3N=4	-5.377	602
27	3	6	Cc1ccc(cc1)S(=O)(=O)NC2CCN(C2)c3ncnc4CCCc34	-8.548	594
21	2	10	Cc1ccc(cc1)S(=O)(=O)NC3=Nc2ccccc2N4N=NN=C34	-1.069	394
11	9	16	Cc1ccc(cc1)S(=O)(=O)NC3=Nc2cccnc2S3	-2.137	736
15	11	21	Cc1ccc(cc1)S(=O)(=O)Nc3cc2OCCOc2cc3Cl	5.106	307
20	4	12	Cc1ccc(cc1)S(=O)(=O)NCC3=Nc2cccnc2N3C4CC4	-2.313	610
6	5	19	Cc1ccc(cc1)S(N)(=O)=O	0.651	508
14	11	21	Cc1ccc(cc1)SC3C(=O)N(Cc2ccccc2)C(=O)C=3Nc4cccc(Cl)c4	65.467	688
14	4	5	Cc1ccc(cc1)Sc5ccc(CN2CCN(CC2)C(c3ccccc3)c4ccccc4)cc5[N+]([O-])=O	-4.359	809
23	10	19	Cc1ccc(cc1)SCC(=O)NC2=C(Br)C=NN2C	-6.839	397
13	7	17	Cc1ccc(cc1)SCC2C=C(O)N(C)N=2	-2.475	653
27	6	19	Cc1ccc(cc1)SCC3=CN2C=CC=NC2=N3	-6.501	499
27	4	18	Cc1ccc(cc1)SCCC(=O)C2=CC=CS2	26.841	396
26	5	9	Cc1ccc(cc1C(=O)C2=NC=CN2C)S(=O)(=O)N3CCCCC3	-6.955	582
22	2	16	Cc1ccc(cc1C(=O)N(C)Cc2ccccc2)S(=O)(=O)N3CCOCC3	-3.482	625
3	12	3	Cc1ccc(cc1C(=O)Nc2ccc(CC(O)=O)cc2C)OCc3cccc(Cl)c3	-1.113	728
3	2	20	Cc1ccc(cc1C(F)(F)F)NC(=O)[C@H]3CCCN(C(=O)c2ccccc2Cl)[C@H]3c4ccc(cc4)NC5CCCC5	1.988	697
17	3	17	Cc1ccc(cc1C)C(=O)N2CCCC(C2)C3=NN=C4C=CC=CN34	-5.191	377
22	15	8	Cc1ccc(cc1C)c2nnc(c3ccccc23)N4N=CC(C#N)=C4N	3.691	533
24	6	5	Cc1ccc(cc1C)C3=NN=C(NC(=O)C2=CC=CO2)O3	-4.719	407
18	13	20	Cc1ccc(cc1C)c6cc(C(=O)NC2=NC(=CS2)c4ccc3ccccc3c4)c5ccccc5n6	-1.258	525
12	6	7	Cc1ccc(cc1C)N2C(=CN3C2=NC4=C3C(=O)NC(=O)N4C)c5ccccc5	-0.966	665
24	5	18	Cc1ccc(cc1C)N4N=CC3C2=NC(=NN2C=NC=34)c5cccnc5	-1.302	497
27	10	2	Cc1ccc(cc1C)NC(=O)c2cnc(nc2)N3CCOCC3	2.679	703
20	11	21	Cc1ccc(cc1C)NC(=O)C3C=C(CN2CCOCC2)ON=3	-3.962	479
13	11	15	Cc1ccc(cc1C)NC(=O)C3Nc2ccccc2S(=O)(=O)N3	-1.465	692
15	11	6	Cc1ccc(cc1C)NC(=O)CC2NC(=NC2=O)N3CCN(C)CC3	-1.974	632
18	10	7	Cc1ccc(cc1C)NC(=O)CCC2=NN=C(S2)C(=O)Nc3ccccc3	146.11	390
10	1	5	Cc1ccc(cc1C)NC(=O)CCC4=NC3C(C)=NN(c2ccccc2)C=3N(C)C4=O	4.743	683
16	9	2	Cc1ccc(cc1C)NC(=O)COC(=O)C2(CCCC2)c3ccc(F)cc3	7.341	701
18	7	14	Cc1ccc(cc1C)NC(=O)CSC2=NN=C(O2)c3ccncc3	-2.839	742
22	11	10	Cc1ccc(cc1C)NC(=O)CSc3nc(C)nc4c2ccccc2Oc34	-2.608	629
21	12	13	Cc1ccc(cc1C)NC(=O)CSC3Nc2ncc(Br)cc2N=3	3.998	512
17	15	15	Cc1ccc(cc1C)NS(=O)(=O)c2cc3CCC(=O)N4CCc(c2)c34	-1.745	509
20	14	12	Cc1ccc(cc1C)NS(=O)(=O)c3ccc2NC(=O)C(C)(C)c2c3	1.456	521
19	6	18	Cc1ccc(cc1C)NS(=O)(=O)c3ccc2NC(=O)CC(=O)Nc2c3	-4.656	523
23	3	10	Cc1ccc(cc1C)OCC4CN2C(=NC3=C2C(=O)NC(=O)N3C)O4	-2.53	613
9	2	13	Cc1ccc(cc1C)S(=O)(=O)c3cnc2ccccc2c3N4CCC(CC4)C(N)=O	1.991	498
20	7	7	Cc1ccc(cc1C)S(=O)(=O)C3N=NN4c2ccccc2C(=NC=34)N5CCN(CC5)c6cccc(Cl)c6	-4.658	609
22	6	16	Cc1ccc(cc1C)S(=O)(=O)Nc2cccc(c2)N3CCCS3(=O)=O	-2.725	619
19	7	5	Cc1ccc(cc1C)S(=O)(=O)Nc3ccc2C=NNc2c3	-5.285	509
21	10	17	Cc1ccc(cc1C2=NN=C(O2)c3ccccc3)S(=O)(=O)N4CCCC4	-2.103	559
6	14	7	Cc1ccc(cc1C3=Cc2cnc(C)cc2N(C)C3=O)NC4=NOC(=N4)c5ccccn5	4.65	516
23	13	15	Cc1ccc(cc1Cl)/N=C3/SC=C(c2ccccc2F)N/3C4CC4	-3.653	517
26	5	4	Cc1ccc(cc1Cl)NC(=O)c2cccc(n2)N3C=NN=C3	-0.936	600
12	13	4	Cc1ccc(cc1Cl)NC(=O)CC2=NN=C(O2)c3cnccn3	-0.656	436
22	7	12	Cc1ccc(cc1Cl)NC(=O)CSc3nc(C)nc4c2ccccc2Oc34	-0.317	511
14	4	15	Cc1ccc(cc1Cl)Nc2nc(nc3nccnc23)N4CCN(CCO)CC4	55.862	463
26	7	7	Cc1ccc(cc1F)C(=O)N3CCCC2(CCCC(=O)N2C)C3	-6.023	481
12	12	5	Cc1ccc(cc1F)NC(=O)CC(c2cccc(F)c2)N3C=CC=C3	3.948	471
25	11	8	Cc1ccc(cc1F)S(=O)(=O)C3=CNc2ccc(C)cc2C3=O	-6.264	727
11	2	12	Cc1ccc(cc1N2C=CC=N2)C(=O)Nc3ccccc3CN4CCOCC4	1.883	681
6	9	21	Cc1ccc(cc1N3N=CC(C(=O)c2ccccc2)=C3N)C(=O)NC4CC4	-3.001	606
10	8	14	Cc1ccc(cc1NC(=O)C(Sc2cccc(c2)NC(=O)c3ccccc3C)c4ccccc4)C(O)=O	3.663	532
27	4	5	Cc1ccc(cc1NC(=O)c2ccc(C#N)cc2)S(=O)(=O)N3CCCCC3	-6.55	581
19	15	19	Cc1ccc(cc1NC(=O)Cc2ccccc2)C(=O)Nc3ccccc3C(O)=O	3.625	527
5	9	4	Cc1ccc(cc1NC(=O)CC34CC2CC(CC(C2)C3)C4)C(=O)N5CC6CNCC(C5)O6	6.256	772
16	9	19	Cc1ccc(cc1NC(=O)COc2ccc(cc2)[N+]([O-])=O)C4=Nc3ncccc3O4	-3.743	793
4	6	8	Cc1ccc(cc1NC2=NC(=CS2)c3cccnc3)NC(=O)c5ccc(CN4CCN(C)CC4)cc5	12.784	546
5	7	19	Cc1ccc(cc1NC2=NC=CN2c4cc(NN3CCN(C)CC3)ncn4)NC(=O)c5cccc(c5)C(F)(F)F	25.697	231
5	11	13	Cc1ccc(cc1Nc2nccc(n2)c3cccnc3)NC(=O)c4ccccc4	9.612	566
4	13	18	Cc1ccc(cc1Nc2nccc(n2)c3cncnc3)NC(=O)c5ccc(CN4CC[C@@H](C4)N(C)C)c(c5)C(F)(F)F	25.893	472
6	16	5	Cc1ccc(cc1NS(=O)(=O)C2=CN(C)C=N2)Nc3cc(ncn3)c4cccc(N)c4	12.538	287
23	16	21	Cc1ccc(cc1NS(=O)(=O)c3ccc2OCCCOc2c3)S(=O)(=O)N4CCCCC4	0.971	485
6	6	4	Cc1ccc(cc1NS(C)(=O)=O)Nc2cc(ncn2)c3ccccc3O	10.211	349
9	11	10	Cc1ccc(cc1S(=O)(=O)N2CCOCC2)C3=NN=C(O3)c4ccccc4	4.575	607
24	8	13	Cc1ccc(cc1S(=O)(=O)N2CCOCC2)NC(=O)C3CCCC3	-1.429	491
23	3	5	Cc1ccc(cc1S(=O)(=O)N2CCOCC2)NC(=O)c5ccc4C(=O)N3CCCCCC3=Nc4c5	10.439	203
18	11	16	Cc1ccc(cc1S(=O)(=O)Nc2ccccc2)C(=O)NCc3cccnc3	-2.187	455
21	12	22	Cc1ccc(cc1S(N)(=O)=O)NC(=O)CN2CCC(O)CC2	5.017	485
4	13	20	Cc1ccc(CCCO)c(c1)NCc2cc4c(cc2)N=C(NCCCN3CCOCC3)N4Cc5nc(C)ccc5O	21.082	563
2	16	11	Cc1ccc(Cl)cc1N(CC(=O)Nc2c(F)cccc2F)S(C)(=O)=O	-0.48	847
19	15	8	Cc1ccc(Cl)cc1NC(=O)COC(=O)c3ccc2ccccc2n3	245.228	397
24	14	18	Cc1ccc(Cl)cc1NC(=O)CSc3ncnc4c2ccccc2Oc34	5.316	322
27	15	5	Cc1ccc(Cl)cc1NC(=O)N2CCN(CC2)c3cc(nc(C)n3)N4CCCCC4	6.464	620
26	15	8	Cc1ccc(Cl)cc1NC(=O)NCCCN2CCN(C)CC2	-0.039	427
18	10	13	Cc1ccc(Cl)cc1NC3=NN2C(=CC(C)=NC2=N3)NCC4CC4	21.74	365
22	13	2	Cc1ccc(cn1)C(=O)N2CCC(CC2)[C@@H]4C[C@H](C(F)F)N3N=C(C=C3N4)C(C)(C)C	18.732	519
9	4	3	Cc1ccc(cn1)C(=O)N2CCCN3C=C(N=C23)c4ccccc4F	-0.0362	615
2	8	18	Cc1ccc(cn1)c2ncc(Cl)cc2c3ccc(cc3)S(C)(=O)=O	-2.753	851
6	13	16	Cc1ccc(cn1)c5ccnc(Nc2cc(ccc2C)NC(=O)c4ccc(CN3CCN(C)CC3)cc4)n5	26.287	376
9	10	5	Cc1ccc(cn1)NC(=O)C4=NC2=C(CCCN2C(=O)C3CC3)S4	-1.097	698
27	11	10	Cc1ccc(F)cc1CN2CCC(CC2)C3=NC(=NO3)c4cccnc4	4.878	609
26	12	19	Cc1ccc(F)cc1NC(=O)C3=CN=C2C=CC=CN2C3=O	-7.547	401
24	12	2	Cc1ccc(F)cc1Nc3ncnc4SC2CC(C)CCC=2c34	12.785	559
16	7	20	Cc1ccc(F)cc1S(=O)(=O)N5CCC2(CC2C3=NC(=NO3)c4cccnc4)CC5	-1.484	663
27	12	18	Cc1ccc(N)cc1S(=O)(=O)Nc2cccc(c2)C(F)(F)F	-1.828	620
19	9	13	Cc1ccc(nc1)N3C(=O)c2ccccc2C3Nc4ccc(F)cc4	-3.14	698
20	8	12	Cc1ccc(nn1)N2CC[C@@H]3[C@@H]2CCN3Cc4cccc(C#N)c4	-3.202	746
14	15	13	Cc1ccc(nn1)N2CCC(C)(CC2)C(=O)Nc3ccccc3	-1.163	607
19	2	4	Cc1ccc(nn1)N2CCC(C)(CC2)C(=O)NCCc3ccccc3	-4.261	586
15	2	6	Cc1ccc(nn1)N3CCC2(CC(CO2)NC(C)(C)C)CC3	0.49	609
16	10	21	Cc1ccc(O)c(c1)C2C=C(NN=2)C(=O)Nc3ccccc3Cl	4.128	478
9	1	18	CC1CCC2=C(C1)C=NC3=C(C=NN23)C(=O)NCCN4CCN(C)CC4	0.746	493
17	6	12	Cc1ccc2c(c1)C(=O)C(=CN2CC(=O)Nc3ccccc3)C(=O)c4ccccc4	-1.243	534
20	6	11	Cc1ccc2c(c1)C(=O)C(=CN2CC(=O)Nc4ccc3OCCOc3c4)C(=O)c5ccc(F)cc5	41.826	192
15	9	21	Cc1ccc2c(c1)C(=O)C(=CN2CC(=O)Nc4ccc3OCCOc3c4)C(=O)c5ccccc5	-2.516	705
26	7	15	Cc1ccc2c(c1)C(C)(C)C3(C)NC(=O)CN23	-1.03	418
17	7	11	Cc1ccc2c(c1)Nc3c(ncnc23)N5CCN(C/C=C/c4ccccc4)CC5	39.34	419
11	15	21	Cc1ccc2c(c1)OCC(=O)N2CC3=NC(=NO3)c4ccccc4	-1.185	711
15	14	8	CC1CCC3=C(C1)SC2N=C(CC#N)NC(=O)C=23	147.204	615
14	2	13	Cc1ccc3c(c1)C(=C(C(=O)NCCC2CCCCC=2)N3C)N4CCCC4=O	-0.00609	697
13	11	22	CC1CCC4=C(C1)SC3NC(=O)C(C(=O)Nc2ccc(cc2)C(N)=O)=C(O)C=34	2.78	693
27	11	21	Cc1ccc4c(n1)N(CC(=O)NC2CCCCC2)C=C(C(=O)Nc3ccccc3)C4=O	-1.243	504
3	1	16	Cc1cccc(C)c1c3cccc(COc2ccc(CCC(O)=O)cc2)c3	-0.491	719
[truncated: 7,502 more rows]
