# Supplementary material for: A high-throughput drug screen reveals means to differentiate triple-negative breast cancer
Source: Oncogene. 2022 Aug 25;41(39):4459–73. doi: 10.1038/s41388-022-02429-0 (PMC9507968; doi:10.1038/s41388-022-02429-0)
Supplement: Supplementary file 9 — Supplementary table 2 [file 41388_2022_2429_MOESM9_ESM.xlsx]

## Sheet: Table 1
GENEID	SYMBOL	E.logFC	E.P.Value	E.adj.P.Val
ENSG00000084734	GCKR	7.60881	1.87479e-09	3.83254e-07
ENSG00000164283	ESM1	7.46949	7.32835e-11	3.04502e-08
ENSG00000197632	SERPINB2	7.14599	4.14075e-09	6.89854e-07
ENSG00000158786	PLA2G2F	6.97654	8.10465e-09	1.11577e-06
ENSG00000144583	MARCHF4	6.88017	1.12286e-11	7.82292e-09
ENSG00000212724	KRTAP2-3	6.7354	2.99699e-08	2.86983e-06
ENSG00000242550	SERPINB10	6.64157	5.88466e-09	8.95988e-07
ENSG00000135373	EHF	6.49766	6.5252e-06	0.000179666
ENSG00000116996	ZP4	6.49019	3.82007e-07	2.02127e-05
ENSG00000012223	LTF	6.38499	4.09888e-09	6.87865e-07
ENSG00000226870	BX276092.2	6.3439	1.29461e-06	5.21269e-05
ENSG00000256292	LINC02376	6.14391	0.000281977	0.00327634
ENSG00000072952	MRVI1	6.14025	1.31224e-07	8.77027e-06
ENSG00000151388	ADAMTS12	6.12262	3.02074e-08	2.86983e-06
ENSG00000250038	AC093791.1	6.07828	1.21558e-05	0.000283443
ENSG00000203710	CR1	6.05331	1.04211e-08	1.32372e-06
ENSG00000204542	C6orf15	6.02598	1.41127e-06	5.57499e-05
ENSG00000101017	CD40	5.93178	8.24035e-09	1.1277e-06
ENSG00000182261	NLRP10	5.91998	3.59514e-08	3.22273e-06
LRG_40	CD40	5.90329	1.34815e-08	1.5982e-06
ENSG00000204941	PSG5	5.86668	1.13166e-07	7.86044e-06
ENSG00000205325	AC005863.1	5.85156	2.65242e-06	9.02099e-05
ENSG00000285831	AC027329.1	5.80301	3.03518e-07	1.65752e-05
ENSG00000254842	LINC02551	5.74857	1.57835e-07	1.0052e-05
ENSG00000002079	MYH16	5.60607	1.35879e-12	1.73555e-09
ENSG00000153404	PLEKHG4B	5.57466	6.21899e-07	2.90022e-05
ENSG00000215115	CXorf49	5.57005	8.36225e-07	3.63434e-05
ENSG00000255375	AL078612.2	5.48263	1.94598e-07	1.1712e-05
ENSG00000234442	BX276092.5	5.47191	1.114e-07	7.76123e-06
ENSG00000172927	MYEOV	5.41745	1.42019e-06	5.59628e-05
ENSG00000236453	AC003092.1	5.41458	1.54072e-06	5.95339e-05
ENSG00000259527	LINC00052	5.38032	1.9384e-08	2.12217e-06
ENSG00000234155	LINC02535	5.37184	3.93712e-11	2.01152e-08
ENSG00000125872	LRRN4	5.34202	1.30303e-06	5.22828e-05
ENSG00000231298	MANCR	5.33263	8.08814e-06	0.000208568
ENSG00000181143	MUC16	5.33003	4.23799e-05	0.000743216
ENSG00000223601	EBLN1	5.2843	8.21854e-08	6.09524e-06
ENSG00000172379	ARNT2	5.28024	9.1798e-10	2.24021e-07
ENSG00000165323	FAT3	5.26553	5.2691e-08	4.28063e-06
ENSG00000170848	PSG6	5.26409	1.72495e-08	1.92516e-06
ENSG00000143119	CD53	5.25739	6.92005e-08	5.39318e-06
ENSG00000127325	BEST3	5.2139	2.88374e-07	1.58613e-05
ENSG00000100170	SLC5A1	5.20985	7.39107e-06	0.000196222
ENSG00000215113	CXorf49B	5.18314	7.74328e-06	0.000203226
ENSG00000166787	SAA3P	5.13905	0.000272589	0.00320568
ENSG00000286016	AC079949.4	5.13006	2.00305e-08	2.17227e-06
ENSG00000253161	LINC01605	5.11803	1.37465e-08	1.62075e-06
ENSG00000082293	COL19A1	5.10201	1.53542e-07	9.972e-06
ENSG00000143839	REN	5.09436	3.81017e-09	6.53728e-07
ENSG00000189056	RELN	5.06618	1.10244e-06	4.51001e-05
ENSG00000197646	PDCD1LG2	5.03028	1.50757e-12	1.82424e-09
ENSG00000261780	LINC02582	5.00821	6.59397e-06	0.000180113
ENSG00000152092	ASTN1	4.95201	2.22307e-07	1.28742e-05
ENSG00000144834	TAGLN3	4.91348	4.98648e-07	2.47611e-05
ENSG00000163825	RTP3	4.8927	5.77467e-09	8.92748e-07
ENSG00000221826	PSG3	4.88741	5.29068e-07	2.57707e-05
ENSG00000251127	AC091173.1	4.88631	1.74619e-07	1.08212e-05
ENSG00000242147	LINC02657	4.86832	6.60136e-09	9.56389e-07
ENSG00000106366	SERPINE1	4.85518	4.31963e-11	2.11304e-08
LRG_597	SERPINE1	4.85518	4.31963e-11	2.11304e-08
ENSG00000232310	AL078590.3	4.84508	2.19576e-05	0.000447146
ENSG00000253746	AC091182.2	4.84092	2.4287e-09	4.6923e-07
ENSG00000117598	PLPPR5	4.83267	0.000213271	0.0026514
ENSG00000131738	KRT33B	4.83043	0.000268456	0.00317168
ENSG00000115590	IL1R2	4.83029	4.62861e-08	3.97076e-06
ENSG00000236235	AP000542.1	4.82868	6.24345e-09	9.38191e-07
ENSG00000162723	SLAMF9	4.82291	1.22396e-07	8.25224e-06
ENSG00000240476	LINC00973	4.82077	1.24913e-12	1.68934e-09
ENSG00000168421	RHOH	4.8127	1.76217e-08	1.9572e-06
ENSG00000229563	LINC01204	4.80561	8.26936e-11	3.27795e-08
ENSG00000185467	KPNA7	4.78757	1.59013e-12	1.82794e-09
ENSG00000198542	ITGBL1	4.7424	7.66421e-08	5.81575e-06
ENSG00000086696	HSD17B2	4.72993	3.82434e-07	2.02127e-05
ENSG00000228422	LINC00687	4.72083	6.65767e-08	5.242e-06
ENSG00000166840	GLYATL1	4.71546	1.54017e-07	9.97391e-06
ENSG00000172260	NEGR1	4.71338	3.30704e-11	1.76819e-08
ENSG00000249345	LINC02405	4.71014	0.000179232	0.00231242
ENSG00000165071	TMEM71	4.59538	9.23751e-08	6.6786e-06
ENSG00000232624	LINC01517	4.58407	7.78772e-08	5.88972e-06
ENSG00000152315	KCNK13	4.56898	2.45731e-06	8.48288e-05
ENSG00000102243	VGLL1	4.52971	7.3786e-07	3.30685e-05
ENSG00000108244	KRT23	4.5179	5.17678e-07	2.54315e-05
ENSG00000241690	AL035460.1	4.50797	3.89605e-06	0.000121502
ENSG00000163638	ADAMTS9	4.49645	1.32347e-08	1.59239e-06
ENSG00000235927	NEXN-AS1	4.4801	2.15879e-06	7.66551e-05
ENSG00000261888	AC144831.1	4.47054	6.58281e-05	0.00105028
ENSG00000271781	AC026740.1	4.46275	1.43274e-05	0.000322942
ENSG00000006606	CCL26	4.4508	9.91463e-07	4.139e-05
ENSG00000163827	LRRC2	4.45	1.01771e-07	7.244e-06
ENSG00000118503	TNFAIP3	4.44897	3.29696e-12	3.03202e-09
ENSG00000280721	LINC01943	4.44806	2.0698e-07	1.22331e-05
ENSG00000001626	CFTR	4.43267	2.80064e-08	2.79954e-06
ENSG00000197614	MFAP5	4.4122	1.42286e-05	0.000321345
ENSG00000227028	SLC8A1-AS1	4.40151	9.8926e-07	4.139e-05
ENSG00000278266	AC079949.2	4.40004	2.88903e-06	9.6124e-05
ENSG00000236750	AC009237.9	4.38763	5.32723e-05	0.000886629
ENSG00000239445	ST3GAL6-AS1	4.38598	2.39434e-05	0.000479514
ENSG00000094796	KRT31	4.38179	6.39722e-10	1.73033e-07
ENSG00000169933	FRMPD4	4.37927	8.14562e-06	0.000209617
ENSG00000057657	PRDM1	4.37399	4.90965e-06	0.000145461
ENSG00000122861	PLAU	4.36794	2.0316e-11	1.26239e-08
LRG_593	PLAU	4.36772	2.03017e-11	1.26239e-08
ENSG00000242221	PSG2	4.36138	2.82358e-06	9.4356e-05
ENSG00000251419	AC108120.3	4.36008	1.58315e-07	1.00547e-05
ENSG00000117152	RGS4	4.35987	1.65134e-06	6.265e-05
ENSG00000150681	RGS18	4.34179	5.12799e-07	2.52457e-05
ENSG00000169896	ITGAM	4.33033	1.07725e-06	4.42268e-05
ENSG00000271579	AC078880.3	4.3288	4.3429e-06	0.000132074
ENSG00000258808	LINC02310	4.32329	5.73449e-07	2.724e-05
ENSG00000120217	CD274	4.32205	1.92355e-08	2.116e-06
ENSG00000134363	FST	4.31569	0.000173494	0.00225484
ENSG00000153283	CD96	4.31479	4.43129e-07	2.24405e-05
ENSG00000197587	DMBX1	4.3142	0.000260948	0.00310209
ENSG00000110427	KIAA1549L	4.31114	8.96565e-08	6.5025e-06
LRG_663	CFTR	4.30894	5.66645e-08	4.55516e-06
ENSG00000049192	ADAMTS6	4.29966	8.95312e-15	4.11683e-11
ENSG00000198286	CARD11	4.28121	4.31037e-09	7.12948e-07
ENSG00000125998	FAM83C	4.2807	5.5253e-06	0.000159588
ENSG00000253270	AC090541.1	4.27417	1.07532e-07	7.58362e-06
ENSG00000115414	FN1	4.2711	2.47298e-15	1.89521e-11
ENSG00000156414	TDRD9	4.25884	2.10538e-05	0.000431414
ENSG00000214518	KRTAP2-2	4.25883	2.6765e-06	9.07602e-05
ENSG00000213556	AL359692.1	4.24713	4.4623e-06	0.000134636
ENSG00000258884	LINC02321	4.24689	4.80712e-08	4.05437e-06
ENSG00000120211	INSL4	4.23858	9.88598e-05	0.00144678
ENSG00000249695	AC026369.1	4.22849	1.73887e-06	6.54309e-05
ENSG00000087128	TMPRSS11E	4.22578	3.52401e-05	0.000641492
ENSG00000124920	MYRF	4.22476	9.15963e-06	0.000230404
ENSG00000183668	PSG9	4.2241	1.19251e-05	0.000278912
ENSG00000254251	AC103770.1	4.19338	9.87343e-07	4.139e-05
ENSG00000231256	CFAP97D1	4.18416	6.28887e-05	0.00101731
ENSG00000265972	TXNIP	4.17866	0.000455868	0.00475971
ENSG00000153292	ADGRF1	4.17244	4.3412e-05	0.000757273
ENSG00000241544	LINC02029	4.17185	3.28105e-06	0.000107
ENSG00000285761	AL645939.5	4.16588	0.000134591	0.00184599
ENSG00000228742	LINC02577	4.15634	3.47368e-08	3.19453e-06
ENSG00000205830	AC024132.1	4.1536	2.18305e-07	1.27065e-05
ENSG00000146192	FGD2	4.14937	2.0653e-06	7.40768e-05
ENSG00000163810	TGM4	4.12858	1.21931e-07	8.24505e-06
ENSG00000168703	WFDC12	4.12464	0.000157147	0.0020812
ENSG00000141579	ZNF750	4.11679	1.89276e-06	6.91837e-05
ENSG00000008118	CAMK1G	4.11664	5.29384e-08	4.28559e-06
ENSG00000110324	IL10RA	4.11615	5.8136e-05	0.000953355
LRG_151	IL10RA	4.11615	7.04331e-05	0.00110685
ENSG00000131016	AKAP12	4.09376	6.35961e-12	4.71657e-09
ENSG00000121895	TMEM156	4.08942	3.66053e-12	3.12547e-09
ENSG00000283142	AL049767.1	4.08713	4.12839e-05	0.00072808
ENSG00000147234	FRMPD3	4.08017	7.5349e-06	0.000198892
ENSG00000124467	PSG8	4.07559	2.94936e-05	0.000563195
ENSG00000171872	KLF17	4.07543	0.000518939	0.00526287
ENSG00000163092	XIRP2	4.07203	1.84591e-05	0.000390785
ENSG00000121236	TRIM6	4.07118	4.23305e-05	0.000742917
ENSG00000265107	GJA5	4.05372	8.50769e-06	0.000216372
ENSG00000221843	C2orf16	4.03579	1.59187e-05	0.000349224
ENSG00000229386	OR8B9P	4.01735	5.23805e-05	0.000877116
ENSG00000196188	CTSE	4.00962	3.25972e-05	0.000609302
ENSG00000278969	AC026310.3	4.00267	1.91515e-05	0.000402111
ENSG00000283178	BX119927.1	3.99778	6.80862e-06	0.000184596
ENSG00000110203	FOLR3	3.99723	6.1922e-07	2.8987e-05
ENSG00000087494	PTHLH	3.98556	7.51333e-08	5.77723e-06
ENSG00000135074	ADAM19	3.98378	2.26009e-12	2.25921e-09
ENSG00000104938	CLEC4M	3.975	5.28654e-06	0.000154438
ENSG00000235959	AC009237.6	3.97407	4.95402e-06	0.00014621
ENSG00000215512	AP005901.1	3.96653	4.01381e-06	0.000124536
ENSG00000134769	DTNA	3.96615	3.61503e-07	1.93287e-05
ENSG00000153294	ADGRF4	3.9602	9.15645e-10	2.24021e-07
ENSG00000258713	C20orf141	3.95606	3.26426e-06	0.000106755
ENSG00000164400	CSF2	3.95275	3.37059e-10	1.00641e-07
ENSG00000230479	AP000695.1	3.95202	2.90651e-09	5.22059e-07
ENSG00000268964	ERVV-2	3.93625	1.76551e-05	0.000377941
ENSG00000226453	LINC02542	3.93486	3.87653e-05	0.000690998
ENSG00000213417	KRTAP2-4	3.93289	1.65651e-05	0.000359631
ENSG00000226823	SUGT1P1	3.93189	3.05608e-06	0.000100518
ENSG00000067715	SYT1	3.92805	6.85346e-10	1.82828e-07
ENSG00000167914	GSDMA	3.91048	2.38193e-10	7.7131e-08
ENSG00000158486	DNAH3	3.91035	0.0003615	0.00399195
ENSG00000129450	SIGLEC9	3.90149	7.6793e-07	3.39816e-05
ENSG00000140459	CYP11A1	3.90036	6.23592e-07	2.90223e-05
ENSG00000156966	B3GNT7	3.89843	3.2059e-06	0.000105145
ENSG00000267583	AC007998.3	3.89569	4.28651e-05	0.000749438
ENSG00000142583	SLC2A5	3.89388	5.57141e-06	0.000160115
ENSG00000233818	AP000695.2	3.88033	2.55893e-09	4.82232e-07
LRG_730	IL36RN	3.87781	1.09861e-05	0.000261692
ENSG00000136695	IL36RN	3.87781	1.16756e-05	0.000274471
ENSG00000177494	ZBED2	3.87684	3.20674e-08	2.99699e-06
ENSG00000169429	CXCL8	3.8731	2.12786e-06	7.59653e-05
ENSG00000283646	LINC02009	3.86791	0.0002174	0.00269157
ENSG00000158516	CPA2	3.86748	4.63627e-05	0.000797251
ENSG00000131737	KRT34	3.86558	7.61804e-14	1.94607e-10
ENSG00000140506	LMAN1L	3.86265	4.06588e-06	0.000125434
ENSG00000167244	IGF2	3.85821	2.50991e-05	0.000497032
ENSG00000284779	IGF2	3.85821	2.50991e-05	0.000497032
ENSG00000175746	C15orf54	3.84027	7.40636e-05	0.00115341
ENSG00000253141	AC008632.1	3.83636	8.91479e-06	0.000225231
ENSG00000227619	AL391056.1	3.83541	6.89085e-06	0.000186605
ENSG00000078401	EDN1	3.83025	9.95374e-10	2.38382e-07
ENSG00000248596	AC139491.2	3.82565	0.000163976	0.00215361
ENSG00000198838	RYR3	3.82248	0.000270967	0.00319314
ENSG00000196611	MMP1	3.81908	3.52114e-05	0.000641491
ENSG00000257038	AP002761.3	3.78549	0.000101138	0.00146983
ENSG00000213578	CPLX3	3.78441	5.34236e-05	0.000888115
ENSG00000246022	ALDH1L1-AS2	3.78358	8.23174e-05	0.00125919
ENSG00000019169	MARCO	3.78267	0.00026199	0.00310966
ENSG00000286034	AC100822.1	3.76254	0.000951418	0.00839372
ENSG00000153993	SEMA3D	3.75734	0.000543703	0.00545835
ENSG00000067798	NAV3	3.7556	1.33667e-10	4.6588e-08
ENSG00000185352	HS6ST3	3.74684	1.30699e-06	5.235e-05
ENSG00000184611	KCNH7	3.73229	3.28706e-05	0.000613416
ENSG00000235385	LINC02154	3.73079	0.00010077	0.00146633
ENSG00000166396	SERPINB7	3.72838	4.7047e-13	7.17323e-10
ENSG00000170044	ZPLD1	3.71542	0.000372438	0.00407748
ENSG00000255921	AC026310.2	3.71415	7.55457e-07	3.36603e-05
ENSG00000132688	NES	3.708	0.000139558	0.00189186
ENSG00000254887	AC010247.1	3.7061	3.00487e-06	9.95461e-05
ENSG00000108417	KRT37	3.70412	8.21408e-06	0.00021077
ENSG00000006059	KRT33A	3.70064	1.43743e-06	5.64109e-05
ENSG00000091831	ESR1	3.68847	5.13788e-06	0.000151055
ENSG00000283025	AC027045.3	3.68634	6.68019e-06	0.000181756
LRG_992	ESR1	3.6809	5.30279e-06	0.000154503
ENSG00000276972	AC078880.5	3.6791	0.000108686	0.00156468
ENSG00000223485	LINC01615	3.67696	4.44207e-12	3.40425e-09
ENSG00000175841	FAM172BP	3.67115	1.11951e-05	0.000266169
ENSG00000182175	RGMA	3.6703	9.85892e-07	4.139e-05
ENSG00000227234	SPANXB1	3.6509	1.80664e-05	0.000383886
ENSG00000250697	AC010343.3	3.64314	3.84339e-05	0.000686585
ENSG00000233275	AC009238.2	3.64207	0.000457064	0.00476786
ENSG00000259436	AC010247.2	3.62599	1.20728e-05	0.000281792
ENSG00000103740	ACSBG1	3.61771	0.000633181	0.0061398
ENSG00000281162	LINC01127	3.6166	0.000205332	0.00258249
ENSG00000253286	AC090193.1	3.61531	2.46677e-05	0.000490277
ENSG00000146070	PLA2G7	3.61056	5.99115e-06	0.000168077
ENSG00000167614	TTYH1	3.60106	2.2691e-06	7.9891e-05
ENSG00000122787	AKR1D1	3.59837	1.27613e-07	8.57882e-06
ENSG00000089012	SIRPG	3.59381	5.41245e-05	0.000897818
ENSG00000167191	GPRC5B	3.59085	3.10106e-05	0.00058874
ENSG00000182931	WFDC10B	3.58439	7.13434e-05	0.00111658
ENSG00000175315	CST6	3.57996	6.41747e-09	9.45796e-07
ENSG00000113578	FGF1	3.56905	0.000102431	0.00148486
ENSG00000132744	ACY3	3.56839	5.47062e-05	0.000904857
ENSG00000240350	AC017002.3	3.56243	2.02703e-07	1.20598e-05
ENSG00000243629	LINC00880	3.55776	8.92589e-07	3.84298e-05
ENSG00000128591	FLNC	3.54786	1.56436e-05	0.000344505
LRG_870	FLNC	3.54786	1.56436e-05	0.000344505
ENSG00000132965	ALOX5AP	3.5429	1.93305e-05	0.00040476
ENSG00000147168	IL2RG	3.54247	6.89943e-05	0.00109095
ENSG00000261606	AC091230.1	3.53987	1.75529e-06	6.59411e-05
ENSG00000079385	CEACAM1	3.53512	0.000484133	0.00499583
ENSG00000144810	COL8A1	3.52841	3.4589e-09	6.02451e-07
ENSG00000250508	AP000808.1	3.52762	6.89108e-05	0.0010908
LRG_150	IL2RG	3.52135	6.83667e-05	0.00108551
ENSG00000091986	CCDC80	3.51714	1.2131e-09	2.70781e-07
ENSG00000237499	AL357060.1	3.51452	6.37233e-09	9.45201e-07
ENSG00000116774	OLFML3	3.51088	0.000340351	0.00379855
ENSG00000163915	IGF2BP2-AS1	3.50625	5.6019e-05	0.000921268
ENSG00000214407	LINC02085	3.50567	2.3533e-06	8.2226e-05
ENSG00000141968	VAV1	3.50548	5.61082e-07	2.6828e-05
ENSG00000184599	FAM19A3	3.50223	1.78304e-05	0.000380611
ENSG00000103485	QPRT	3.48322	3.26921e-06	0.000106765
ENSG00000253182	AC084026.1	3.47571	2.71016e-05	0.000525817
ENSG00000137726	FXYD6	3.47045	3.84125e-05	0.000686585
ENSG00000120949	TNFRSF8	3.46829	0.000442102	0.00465401
ENSG00000174502	SLC26A9	3.46701	1.62339e-06	6.1896e-05
ENSG00000249867	AC090833.1	3.46595	1.89767e-06	6.92529e-05
ENSG00000196482	ESRRG	3.4402	2.35054e-06	8.2226e-05
ENSG00000093072	ADA2	3.4371	7.05647e-05	0.00110817
ENSG00000198573	SPANXC	3.42482	0.000138555	0.00188493
ENSG00000189001	SBSN	3.42005	9.44101e-08	6.76924e-06
ENSG00000239605	STPG4	3.41578	1.51191e-05	0.000335848
ENSG00000241280	AC106712.1	3.41488	2.81141e-06	9.41491e-05
ENSG00000142611	PRDM16	3.41459	1.96725e-05	0.000409576
ENSG00000152931	PART1	3.41389	0.000869691	0.00783505
ENSG00000180287	PLD5	3.4137	7.03042e-07	3.18182e-05
ENSG00000135636	DYSF	3.41156	1.09122e-08	1.37848e-06
ENSG00000252827	RN7SKP11	3.40911	1.82601e-06	6.7495e-05
ENSG00000169248	CXCL11	3.39993	0.000373169	0.00408355
ENSG00000261253	AC137932.2	3.39664	0.000253827	0.00304261
ENSG00000237265	BX276092.7	3.38689	0.000116127	0.00164301
LRG_1217	ADA2	3.38209	6.97853e-05	0.00109992
ENSG00000149633	KIAA1755	3.38074	5.99333e-06	0.000168077
ENSG00000178776	C5orf46	3.38026	0.0007062	0.00667883
ENSG00000180596	HIST1H2BC	3.3785	6.94209e-07	3.15918e-05
ENSG00000198326	TMEM239	3.3714	0.000194725	0.00247754
ENSG00000228113	AC003991.1	3.37006	1.65001e-05	0.000358897
ENSG00000205364	MT1M	3.36965	9.50959e-06	0.000236618
ENSG00000243627	SMIM34A	3.36398	3.21988e-05	0.000604793
ENSG00000170927	PKHD1	3.35007	8.69439e-05	0.00131508
ENSG00000123843	C4BPB	3.3465	8.65334e-05	0.00130974
ENSG00000115009	CCL20	3.34184	1.85852e-06	6.82576e-05
ENSG00000263680	AC007639.1	3.33756	4.81124e-05	0.000819979
ENSG00000110799	VWF	3.33477	1.51179e-05	0.000335848
ENSG00000128383	APOBEC3A	3.31337	2.07122e-09	4.10513e-07
ENSG00000162892	IL24	3.30569	0.000325566	0.00366378
ENSG00000233485	AL031283.2	3.30346	9.95476e-09	1.28579e-06
ENSG00000110944	IL23A	3.29972	1.46566e-13	2.85955e-10
ENSG00000182557	SPNS3	3.29575	2.5767e-05	0.000506333
ENSG00000234460	AL772337.3	3.29328	0.000290532	0.00336167
ENSG00000148677	ANKRD1	3.29143	0.00115031	0.00970524
LRG_379	ANKRD1	3.29143	0.00115031	0.00970524
ENSG00000105371	ICAM4	3.28948	6.87944e-05	0.00109004
ENSG00000112183	RBM24	3.28523	4.54154e-06	0.000136626
ENSG00000168077	SCARA3	3.28424	6.30676e-05	0.00101825
ENSG00000155307	SAMSN1	3.2806	3.01682e-05	0.000573694
ENSG00000164484	TMEM200A	3.2707	1.17538e-09	2.64932e-07
ENSG00000123342	MMP19	3.26649	3.60246e-08	3.22273e-06
ENSG00000187185	AC092118.1	3.26142	0.000745448	0.00696974
ENSG00000123119	NECAB1	3.25749	8.0063e-06	0.000207385
ENSG00000221946	FXYD7	3.25533	0.000297959	0.00342005
ENSG00000249790	AC092490.1	3.25344	0.000334906	0.00375053
ENSG00000203857	HSD3B1	3.25172	0.000117747	0.00166183
ENSG00000255071	SAA2-SAA4	3.24747	4.2749e-06	0.000130524
ENSG00000185275	CD24P4	3.24619	3.69327e-10	1.08861e-07
ENSG00000241269	AC093620.1	3.23892	3.38107e-05	0.000624316
ENSG00000276107	AC037198.1	3.23801	3.90017e-06	0.000121502
LRG_172	PSTPIP1	3.23682	0.000467904	0.00485889
ENSG00000237452	BHMG1	3.23661	6.9755e-06	0.000188011
ENSG00000236045	AL031283.3	3.2301	4.69851e-05	0.000803746
ENSG00000169213	RAB3B	3.22647	8.3099e-07	3.61842e-05
ENSG00000111186	WNT5B	3.22603	5.93051e-08	4.75082e-06
ENSG00000272398	CD24	3.21723	1.32092e-14	5.06156e-11
ENSG00000277391	MIR6881	3.21503	4.44328e-06	0.000134592
ENSG00000267201	LINC01775	3.21147	1.03462e-06	4.28559e-05
ENSG00000162711	NLRP3	3.20679	0.000229085	0.00280751
LRG_197	NLRP3	3.20679	0.000229085	0.00280751
ENSG00000103647	CORO2B	3.20654	3.84617e-06	0.000120331
ENSG00000249631	AC005699.1	3.20553	4.09266e-05	0.00072269
ENSG00000064787	BCAS1	3.20213	8.15093e-06	0.000209617
ENSG00000074317	SNCB	3.1993	0.000963645	0.00847558
ENSG00000157111	TMEM171	3.19651	4.3667e-06	0.000132533
ENSG00000178175	ZNF366	3.19117	0.000180566	0.0023244
ENSG00000114646	CSPG5	3.18656	0.000125486	0.00174534
ENSG00000114638	UPK1B	3.18478	9.90146e-07	4.139e-05
ENSG00000135318	NT5E	3.17455	3.31782e-13	5.44857e-10
ENSG00000131378	RFTN1	3.17235	1.16836e-10	4.19716e-08
ENSG00000188624	IGFL3	3.17184	9.32911e-07	3.97932e-05
ENSG00000118515	SGK1	3.16028	4.18168e-07	2.15279e-05
ENSG00000134339	SAA2	3.15684	7.29176e-06	0.000194483
ENSG00000197467	COL13A1	3.15522	1.43183e-09	3.07657e-07
ENSG00000197977	ELOVL2	3.15286	2.10996e-08	2.25629e-06
ENSG00000231605	LINC01363	3.15251	4.2685e-05	0.000746857
ENSG00000174145	NWD2	3.14883	9.94328e-05	0.00145147
ENSG00000099998	GGT5	3.14602	1.25476e-08	1.52636e-06
ENSG00000155324	GRAMD2B	3.14168	1.39278e-09	3.0209e-07
ENSG00000159167	STC1	3.1359	1.39481e-06	5.53131e-05
ENSG00000143320	CRABP2	3.12951	1.49102e-07	9.71105e-06
ENSG00000173432	SAA1	3.12715	1.42856e-05	0.000322316
ENSG00000070182	SPTB	3.1237	0.000414291	0.00441789
ENSG00000101096	NFATC2	3.11499	1.11647e-09	2.58166e-07
LRG_1130	SPTB	3.10679	0.000445958	0.0046844
ENSG00000233332	AL122008.3	3.10083	0.000133527	0.00183608
ENSG00000263257	AC040173.1	3.1007	7.99697e-05	0.0012304
ENSG00000257642	AC011313.1	3.09687	0.000173836	0.002258
ENSG00000259345	AC013652.1	3.09289	9.1453e-11	3.51142e-08
ENSG00000163297	ANTXR2	3.09168	2.05514e-17	4.72496e-13
ENSG00000230601	TEX48	3.09152	3.91322e-05	0.000696354
ENSG00000102452	NALCN	3.09074	1.88566e-07	1.15301e-05
ENSG00000169994	MYO7B	3.08652	8.2181e-10	2.07629e-07
ENSG00000104321	TRPA1	3.08388	0.000122108	0.00171183
ENSG00000156265	MAP3K7CL	3.08226	0.000257795	0.00307256
ENSG00000181333	HEPHL1	3.07157	2.31333e-07	1.32633e-05
ENSG00000273132	AL355312.4	3.06602	2.18731e-06	7.73668e-05
ENSG00000174792	ODAPH	3.06555	0.000423009	0.0044921
ENSG00000174871	CNIH2	3.05899	1.4562e-06	5.6938e-05
ENSG00000206538	VGLL3	3.05539	4.38296e-12	3.40425e-09
ENSG00000135363	LMO2	3.04329	0.000408313	0.0043819
ENSG00000179750	APOBEC3B	3.03971	3.94147e-09	6.71247e-07
ENSG00000283148	AC137936.1	3.03855	0.000624382	0.00609044
ENSG00000140368	PSTPIP1	3.02847	0.000320217	0.0036213
ENSG00000165124	SVEP1	3.01898	1.34858e-08	1.5982e-06
ENSG00000163121	NEURL3	3.0174	8.9798e-07	3.85177e-05
ENSG00000237250	AL359924.1	3.01679	8.8907e-07	3.83501e-05
ENSG00000144063	MALL	3.0161	2.17893e-07	1.27065e-05
ENSG00000279365	AP000695.3	3.01394	1.68164e-06	6.34853e-05
ENSG00000164741	DLC1	3.01302	9.66397e-06	0.000239165
ENSG00000253311	LINC01847	3.01212	0.000653807	0.00629995
ENSG00000233858	LINC02599	3.01191	0.000270766	0.0031924
ENSG00000035664	DAPK2	3.00871	3.32454e-05	0.000617077
ENSG00000248360	LINC00504	3.00602	6.5138e-07	2.99518e-05
ENSG00000249242	TMEM150C	3.00204	0.000807021	0.0073482
ENSG00000101448	EPPIN	3.00132	0.000128301	0.00177805
ENSG00000164122	ASB5	2.99557	0.00020094	0.00253696
ENSG00000148965	SAA4	2.98924	0.00109725	0.00936702
ENSG00000237523	LINC00857	2.9758	5.59469e-09	8.8101e-07
ENSG00000164171	ITGA2	2.97536	3.17386e-13	5.44857e-10
ENSG00000143369	ECM1	2.96525	1.62589e-07	1.01855e-05
ENSG00000125538	IL1B	2.9652	3.83556e-06	0.000120305
ENSG00000237864	LINC00322	2.96509	0.000158897	0.00210035
ENSG00000243797	AC004917.1	2.96175	2.21135e-05	0.000449922
ENSG00000232679	LINC01705	2.95981	0.00105372	0.00907325
ENSG00000162444	RBP7	2.95703	1.90291e-05	0.000399907
LRG_579	TBXAS1	2.95668	2.58197e-06	8.82102e-05
ENSG00000075213	SEMA3A	2.95547	4.25136e-08	3.70239e-06
ENSG00000184254	ALDH1A3	2.95444	3.07512e-07	1.6714e-05
ENSG00000169306	IL1RAPL1	2.94452	0.000214677	0.00266359
ENSG00000165507	DEPP1	2.94301	7.66462e-08	5.81575e-06
ENSG00000176927	EFCAB5	2.93821	0.000413222	0.00441263
ENSG00000259370	AC103740.1	2.92669	0.00031593	0.00358512
ENSG00000267209	LINC01897	2.92506	0.000113071	0.00161666
ENSG00000256196	AP003721.1	2.92428	2.09207e-05	0.000429454
ENSG00000111331	OAS3	2.9138	1.38383e-07	9.1424e-06
ENSG00000225655	BX255923.1	2.90608	0.000178585	0.00230666
ENSG00000050165	DKK3	2.8993	2.07968e-06	7.44766e-05
ENSG00000137501	SYTL2	2.89479	0.000473413	0.00490282
ENSG00000115226	FNDC4	2.89322	3.58749e-08	3.22273e-06
ENSG00000152784	PRDM8	2.89212	6.91839e-10	1.82828e-07
ENSG00000196209	SIRPB2	2.88218	4.28288e-08	3.71576e-06
ENSG00000138356	AOX1	2.88054	1.08514e-09	2.57201e-07
ENSG00000271387	AL445228.2	2.87906	0.00069479	0.00659807
ENSG00000116833	NR5A2	2.87719	2.3969e-08	2.46461e-06
ENSG00000171401	KRT13	2.86993	0.000910971	0.00812103
ENSG00000059377	TBXAS1	2.86603	2.60689e-07	1.46541e-05
ENSG00000166535	A2ML1	2.86585	2.80204e-07	1.55608e-05
ENSG00000196684	HSH2D	2.86127	2.49457e-09	4.76012e-07
ENSG00000138271	GPR87	2.85601	5.32957e-05	0.000886629
ENSG00000125571	IL37	2.84596	0.000553001	0.00553191
ENSG00000184292	TACSTD2	2.84347	6.16278e-11	2.83377e-08
ENSG00000231056	LINC02522	2.84191	0.000110968	0.00158958
ENSG00000177112	MRVI1-AS1	2.8391	0.000387833	0.0042143
ENSG00000236700	LINC01010	2.83841	7.63873e-06	0.000200941
ENSG00000270857	AC007621.1	2.83831	0.000328674	0.00369333
ENSG00000189051	RNF222	2.83673	8.55084e-05	0.00130107
ENSG00000147100	SLC16A2	2.83315	1.55795e-08	1.78203e-06
ENSG00000139874	SSTR1	2.83186	0.000562141	0.00560459
ENSG00000163131	CTSS	2.83133	2.10637e-07	1.24173e-05
ENSG00000138623	SEMA7A	2.83054	2.43899e-11	1.4587e-08
ENSG00000226312	CFLAR-AS1	2.82785	4.91682e-06	0.000145486
ENSG00000252711	RN7SKP116	2.82519	0.000398088	0.00429692
LRG_818	SEMA7A	2.82471	2.53787e-11	1.4587e-08
ENSG00000050730	TNIP3	2.82318	1.48926e-05	0.000332424
ENSG00000184347	SLIT3	2.82202	4.54046e-05	0.000783118
ENSG00000078098	FAP	2.81882	1.59718e-07	1.00605e-05
ENSG00000154589	LY96	2.81837	2.38207e-08	2.46461e-06
ENSG00000278341	AC138028.6	2.81698	4.74181e-09	7.72062e-07
ENSG00000079931	MOXD1	2.81207	6.0087e-05	0.000979908
ENSG00000169067	ACTBL2	2.81151	0.000104093	0.00150557
ENSG00000053524	MCF2L2	2.807	7.31038e-06	0.000194754
ENSG00000145632	PLK2	2.80317	1.52829e-05	0.000338832
ENSG00000110002	VWA5A	2.80285	0.00113937	0.00963769
ENSG00000276430	FAM25C	2.80075	8.6515e-05	0.00130974
ENSG00000234456	MAGI2-AS3	2.79792	0.000774891	0.00712906
ENSG00000249096	LINC02362	2.794	3.44864e-05	0.000633288
ENSG00000273038	AL365203.2	2.79251	0.000139187	0.00188794
ENSG00000132031	MATN3	2.79178	1.89147e-05	0.000398243
ENSG00000142677	IL22RA1	2.79135	3.44596e-07	1.86414e-05
ENSG00000125966	MMP24	2.78845	1.17844e-05	0.000276747
ENSG00000174837	ADGRE1	2.78255	3.81993e-05	0.000685055
ENSG00000102174	PHEX	2.78201	1.45178e-05	0.000326595
ENSG00000140538	NTRK3	2.77921	1.30464e-05	0.000298755
ENSG00000204539	CDSN	2.779	0.00117292	0.00985136
ENSG00000267279	AC090409.1	2.77488	2.16704e-08	2.3066e-06
ENSG00000100311	PDGFB	2.77449	9.31654e-11	3.51142e-08
ENSG00000237685	AL139039.3	2.76853	0.000756746	0.00701546
ENSG00000204936	CD177	2.76619	3.53675e-05	0.000643198
ENSG00000186517	ARHGAP30	2.76235	0.000335104	0.00375091
ENSG00000115221	ITGB6	2.76011	3.71302e-05	0.000670064
ENSG00000226715	LINC01709	2.75969	0.00102165	0.00887341
ENSG00000112299	VNN1	2.75861	1.55721e-11	1.02291e-08
ENSG00000147614	ATP6V0D2	2.75472	1.33515e-05	0.00030483
ENSG00000185640	KRT79	2.75281	8.97145e-05	0.00134606
ENSG00000222047	C10orf55	2.74079	5.98472e-08	4.77759e-06
ENSG00000171848	RRM2	2.73735	4.5238e-05	0.000781418
LRG_570	PLAT	2.72815	5.61274e-07	2.6828e-05
ENSG00000104368	PLAT	2.72751	5.36905e-07	2.60421e-05
ENSG00000075673	ATP12A	2.72581	0.000922429	0.00820092
ENSG00000266242	GRAMD4P7	2.72575	0.00010811	0.00155737
ENSG00000171388	APLN	2.72508	6.32154e-05	0.00101992
ENSG00000261644	AC007728.2	2.72189	0.000129064	0.00178539
ENSG00000273143	AL355512.1	2.72133	0.000134711	0.00184599
ENSG00000164530	PI16	2.71676	5.50622e-05	0.000910091
ENSG00000261268	AC112236.1	2.71657	1.73224e-05	0.000371857
ENSG00000171033	PKIA	2.71542	0.000233759	0.00285415
ENSG00000260549	MT1L	2.71206	5.42101e-07	2.61288e-05
ENSG00000282572	AC215522.2	2.71062	0.000368785	0.00405322
ENSG00000247809	NR2F2-AS1	2.70177	5.54757e-05	0.000914523
ENSG00000183688	RFLNB	2.70038	4.07566e-07	2.11044e-05
ENSG00000250532	AC021180.1	2.69904	1.04811e-05	0.00025392
ENSG00000064225	ST3GAL6	2.69898	2.31742e-08	2.41085e-06
ENSG00000149380	P4HA3	2.69209	6.95548e-05	0.00109755
ENSG00000266554	LINC01443	2.69194	0.000439257	0.00463043
ENSG00000163545	NUAK2	2.69091	4.56457e-07	2.30646e-05
ENSG00000267069	AP005264.1	2.69073	7.88839e-06	0.000205859
ENSG00000281376	ABALON	2.68711	0.000820445	0.00745862
ENSG00000130775	THEMIS2	2.68067	3.27645e-10	1.00438e-07
ENSG00000125148	MT2A	2.67868	9.16661e-07	3.91728e-05
ENSG00000036672	USP2	2.67462	1.99707e-05	0.000414766
ENSG00000189221	MAOA	2.67295	4.97796e-08	4.16176e-06
ENSG00000228478	AL138885.2	2.671	6.53304e-05	0.00104379
ENSG00000175147	TMEM51-AS1	2.66827	3.22701e-08	3.00373e-06
ENSG00000136842	TMOD1	2.66745	0.00038106	0.00415211
ENSG00000141977	CIB3	2.66744	0.00052236	0.00528358
ENSG00000227070	AC104170.1	2.66617	3.98081e-07	2.07535e-05
ENSG00000108370	RGS9	2.66467	1.18968e-05	0.000278534
ENSG00000204933	CD177P1	2.65685	0.000142223	0.00192231
ENSG00000284633	AL031590.1	2.65534	8.89945e-05	0.00133993
ENSG00000141655	TNFRSF11A	2.65518	1.53199e-06	5.93961e-05
ENSG00000214018	RRM2P3	2.65505	0.000631069	0.00613485
ENSG00000231851	AC104655.1	2.65176	2.66906e-05	0.000520478
ENSG00000229491	AC136489.1	2.6376	0.000305932	0.00349171
ENSG00000116183	PAPPA2	2.6367	3.3947e-05	0.00062538
ENSG00000174125	TLR1	2.6323	5.38829e-06	0.000156301
ENSG00000084731	KIF3C	2.62988	3.10076e-09	5.47927e-07
ENSG00000131668	BARX1	2.62432	0.000268233	0.00317067
ENSG00000241749	RPSAP52	2.62413	9.34838e-07	3.98016e-05
ENSG00000065618	COL17A1	2.6241	2.84506e-08	2.81943e-06
ENSG00000143036	SLC44A3	2.61785	5.06099e-09	8.13688e-07
ENSG00000256916	AP000851.1	2.61576	0.000668769	0.00641187
ENSG00000161544	CYGB	2.61558	1.25498e-09	2.77435e-07
LRG_1249	COL17A1	2.61363	3.50036e-08	3.20625e-06
ENSG00000258483	LINC02251	2.6105	0.000517943	0.00525926
ENSG00000268903	AL627309.6	2.60645	0.000628748	0.00611745
LRG_479	ITGA2B	2.60398	6.56605e-07	3.01318e-05
ENSG00000135549	PKIB	2.60169	9.67132e-09	1.26337e-06
ENSG00000171488	LRRC8C	2.59979	1.90035e-09	3.83254e-07
ENSG00000182511	FES	2.59921	3.55374e-06	0.000113478
ENSG00000010295	IFFO1	2.5937	9.43465e-09	1.25383e-06
ENSG00000099860	GADD45B	2.59026	4.08711e-12	3.35596e-09
ENSG00000163975	MELTF	2.58284	2.72718e-09	5.01604e-07
ENSG00000205978	NYNRIN	2.58014	7.0143e-05	0.0011038
ENSG00000277631	PGM5P3-AS1	2.57793	8.25778e-05	0.00126233
ENSG00000127954	STEAP4	2.57607	1.89839e-09	3.83254e-07
ENSG00000259770	AC015871.1	2.57576	0.000142438	0.00192408
ENSG00000261008	LINC01572	2.56656	1.92837e-07	1.16671e-05
ENSG00000140511	HAPLN3	2.56522	9.22989e-06	0.000231664
ENSG00000177614	PGBD5	2.5612	1.11543e-09	2.58166e-07
ENSG00000162840	MT2P1	2.55687	2.13214e-06	7.6e-05
ENSG00000158055	GRHL3	2.55585	0.000132844	0.00182778
ENSG00000258479	LINC00640	2.55581	4.66435e-05	0.000800882
ENSG00000011422	PLAUR	2.5556	6.71509e-15	3.85966e-11
ENSG00000158806	NPM2	2.55384	0.000178562	0.00230666
ENSG00000070190	DAPP1	2.54392	2.27552e-07	1.30791e-05
ENSG00000282849	AL359834.1	2.53977	4.6923e-05	0.00080328
ENSG00000113600	C9	2.53966	7.35107e-05	0.00114582
ENSG00000205413	SAMD9	2.5379	2.2541e-07	1.29885e-05
ENSG00000163395	IGFN1	2.52551	5.36489e-06	0.000155934
ENSG00000273802	HIST1H2BG	2.52528	5.60976e-06	0.000161016
ENSG00000154330	PGM5	2.52297	0.00105409	0.00907325
LRG_330	SCN4B	2.5229	0.00021725	0.00269116
ENSG00000138642	HERC6	2.52028	4.73324e-08	4.01557e-06
ENSG00000217275	AL031777.1	2.51753	0.000938329	0.00830694
ENSG00000111305	GSG1	2.51605	1.20198e-08	1.48573e-06
ENSG00000179546	HTR1D	2.51423	2.96725e-08	2.8591e-06
ENSG00000060140	STYK1	2.51224	3.37394e-06	0.000109562
ENSG00000175003	SLC22A1	2.51071	3.02084e-05	0.000573984
ENSG00000183780	SLC35F3	2.50729	8.08919e-09	1.11577e-06
ENSG00000155918	RAET1L	2.50395	1.43744e-07	9.41542e-06
ENSG00000186847	KRT14	2.50341	3.21887e-05	0.000604793
ENSG00000204684	AL133464.1	2.49568	3.83536e-05	0.000686217
ENSG00000147689	FAM83A	2.4949	8.23565e-07	3.5929e-05
ENSG00000112033	PPARD	2.49321	6.40301e-16	7.36058e-12
ENSG00000267774	AC010776.2	2.49222	0.000373778	0.00408453
ENSG00000233625	AL035045.1	2.48927	1.47348e-06	5.74183e-05
ENSG00000160233	LRRC3	2.4883	1.69622e-08	1.90871e-06
ENSG00000133805	AMPD3	2.48189	4.76851e-09	7.72062e-07
ENSG00000005961	ITGA2B	2.48068	2.42352e-07	1.37919e-05
LRG_194	TNFRSF11A	2.47214	6.11707e-06	0.000170884
ENSG00000137628	DDX60	2.47157	2.09542e-09	4.11759e-07
ENSG00000115266	APC2	2.46373	4.04456e-05	0.000716951
ENSG00000183963	SMTN	2.46096	3.90163e-07	2.05269e-05
ENSG00000224805	LINC00853	2.45638	1.75775e-05	0.000376631
ENSG00000181634	TNFSF15	2.45574	4.10516e-08	3.60236e-06
ENSG00000186684	CYP27C1	2.45393	6.48898e-05	0.00103819
ENSG00000163430	FSTL1	2.45111	1.47636e-10	5.06611e-08
ENSG00000181804	SLC9A9	2.44993	2.71771e-06	9.14738e-05
ENSG00000228952	LINC02041	2.44975	0.000164	0.00215361
ENSG00000134716	CYP2J2	2.44971	3.82692e-05	0.000685773
ENSG00000172543	CTSW	2.4476	7.955e-06	0.000206893
ENSG00000163803	PLB1	2.44589	7.97262e-08	5.99015e-06
ENSG00000107201	DDX58	2.44418	9.18441e-10	2.24021e-07
LRG_195	CORO1A	2.44241	2.33042e-06	8.18269e-05
ENSG00000187229	AC100800.1	2.44054	0.000228543	0.00280751
ENSG00000279333	AC096636.1	2.43833	1.67665e-07	1.04679e-05
ENSG00000139926	FRMD6	2.43552	2.32838e-10	7.64738e-08
ENSG00000050405	LIMA1	2.42753	3.06138e-11	1.67581e-08
ENSG00000253227	AC090192.2	2.42602	2.4473e-05	0.000487573
ENSG00000240541	TM4SF1-AS1	2.42478	1.28511e-07	8.61402e-06
ENSG00000117069	ST6GALNAC5	2.42452	8.19351e-10	2.07629e-07
ENSG00000138395	CDK15	2.42425	9.37839e-08	6.7592e-06
ENSG00000104808	DHDH	2.4177	3.14719e-05	0.000595531
ENSG00000230102	LINC02028	2.41644	7.08137e-05	0.00111056
ENSG00000156218	ADAMTSL3	2.41482	1.8302e-05	0.000388175
ENSG00000163898	LIPH	2.41137	0.000205879	0.0025856
ENSG00000143341	HMCN1	2.39907	2.76587e-05	0.000533473
ENSG00000175294	CATSPER1	2.39563	4.42811e-07	2.24405e-05
ENSG00000183674	LINC00518	2.39555	5.44868e-11	2.55654e-08
ENSG00000120162	MOB3B	2.39428	2.74386e-06	9.20935e-05
ENSG00000111145	ELK3	2.39214	4.67922e-14	1.34475e-10
ENSG00000225506	CYP4A22-AS1	2.39185	9.49136e-05	0.00140798
ENSG00000102359	SRPX2	2.38952	8.94947e-07	3.84593e-05
ENSG00000164236	ANKRD33B	2.38934	2.32086e-05	0.000467471
ENSG00000086730	LAT2	2.38624	4.18554e-07	2.15279e-05
ENSG00000095637	SORBS1	2.38275	3.53775e-08	3.21488e-06
ENSG00000224081	SLC44A3-AS1	2.3825	2.97085e-09	5.29479e-07
ENSG00000185634	SHC4	2.38075	8.03535e-08	5.99807e-06
ENSG00000181381	DDX60L	2.37792	7.39213e-09	1.04909e-06
ENSG00000104327	CALB1	2.37653	3.09799e-08	2.9191e-06
ENSG00000284121	MIR198	2.37323	2.29577e-08	2.41014e-06
ENSG00000115963	RND3	2.36953	5.52459e-06	0.000159588
ENSG00000249917	LINC00536	2.36841	0.00117016	0.00983663
ENSG00000284957	AF131216.5	2.3659	0.00048687	0.00501956
ENSG00000102879	CORO1A	2.36265	2.19901e-06	7.76612e-05
ENSG00000147036	LANCL3	2.36166	0.000219498	0.00271316
LRG_410	MYPN	2.36141	1.61071e-05	0.000351863
ENSG00000029534	ANK1	2.35898	4.30711e-05	0.000752468
ENSG00000177098	SCN4B	2.35878	0.000425687	0.0045122
ENSG00000124772	CPNE5	2.35795	1.90125e-07	1.15946e-05
ENSG00000138347	MYPN	2.35607	1.78675e-05	0.000380716
ENSG00000085117	CD82	2.35605	4.91852e-10	1.39607e-07
ENSG00000100867	DHRS2	2.35469	4.77089e-07	2.40017e-05
ENSG00000163739	CXCL1	2.35243	7.62307e-07	3.38344e-05
ENSG00000110876	SELPLG	2.35126	0.000121085	0.00170058
ENSG00000169129	AFAP1L2	2.3489	7.5408e-08	5.77902e-06
ENSG00000232133	IMPDH1P10	2.34613	1.81333e-07	1.11471e-05
ENSG00000137801	THBS1	2.34549	6.41524e-07	2.9617e-05
ENSG00000107554	DNMBP	2.34106	2.60546e-08	2.65053e-06
ENSG00000198796	ALPK2	2.34073	6.15656e-05	0.00100032
ENSG00000101307	SIRPB1	2.33957	0.000249423	0.00299712
ENSG00000169908	TM4SF1	2.33525	2.86941e-08	2.83136e-06
ENSG00000157110	RBPMS	2.33394	7.939e-07	3.4933e-05
ENSG00000185915	KLHL34	2.33343	2.71662e-05	0.000526626
ENSG00000257135	ODC1-DT	2.33318	6.48655e-06	0.000178816
ENSG00000154127	UBASH3B	2.33135	5.87433e-07	2.77895e-05
ENSG00000183287	CCBE1	2.32645	7.29336e-11	3.04502e-08
ENSG00000257925	AC008083.1	2.32315	0.000131812	0.00181793
ENSG00000158315	RHBDL2	2.32262	1.20094e-06	4.86106e-05
ENSG00000235162	C12orf75	2.32003	6.61414e-09	9.56389e-07
ENSG00000134321	RSAD2	2.31861	0.00105896	0.00910307
LRG_1209	CCBE1	2.31679	9.30215e-11	3.51142e-08
ENSG00000189143	CLDN4	2.31496	1.1336e-08	1.42419e-06
ENSG00000103888	CEMIP	2.31299	0.000264914	0.00314274
ENSG00000146411	SLC2A12	2.30952	3.55791e-05	0.000645109
ENSG00000275894	AL021578.1	2.29801	0.000273235	0.00320907
ENSG00000183876	ARSI	2.29695	2.81329e-06	9.41491e-05
ENSG00000188100	FAM25A	2.2957	0.000906165	0.00808445
ENSG00000286048	AC008966.3	2.29419	0.000426382	0.00451541
ENSG00000176170	SPHK1	2.29325	3.12137e-12	2.99015e-09
ENSG00000006118	TMEM132A	2.28808	1.04988e-10	3.89318e-08
ENSG00000260862	AC099506.1	2.28499	0.000937852	0.00830592
LRG_540	CUBN	2.2847	1.86853e-05	0.000394485
ENSG00000107611	CUBN	2.2847	2.22853e-05	0.000452617
ENSG00000164920	OSR2	2.28399	1.22814e-08	1.50996e-06
ENSG00000213694	S1PR3	2.28338	0.000947108	0.00836534
ENSG00000253414	AC124067.2	2.27969	4.13113e-05	0.00072808
ENSG00000103044	HAS3	2.2742	6.97289e-06	0.000188011
ENSG00000143469	SYT14	2.27101	7.26867e-11	3.04502e-08
ENSG00000170271	FAXDC2	2.27085	0.000543912	0.00545835
ENSG00000124116	WFDC3	2.26982	2.15853e-06	7.66551e-05
ENSG00000118777	ABCG2	2.26681	0.000114244	0.00162737
ENSG00000103316	CRYM	2.2625	4.47141e-05	0.000774113
ENSG00000231412	AC005392.2	2.26135	0.00029247	0.00337729
LRG_760	CAVIN4	2.25983	1.31999e-06	5.27791e-05
ENSG00000177459	ERICH5	2.25263	0.000402965	0.00433881
ENSG00000258010	AC016705.1	2.25172	1.35175e-05	0.000308009
ENSG00000170681	CAVIN4	2.2495	2.09509e-06	7.49117e-05
ENSG00000180263	FGD6	2.24427	3.69694e-14	1.21424e-10
ENSG00000166073	GPR176	2.24136	1.14802e-10	4.18953e-08
ENSG00000227467	LINC01537	2.24067	0.000333087	0.00373197
ENSG00000241697	TMEFF1	2.24011	7.89775e-10	2.04019e-07
ENSG00000233117	LINC00702	2.23974	2.72053e-05	0.000526939
ENSG00000285744	AC083837.1	2.23682	0.000159186	0.00210179
ENSG00000124102	PI3	2.23569	3.18014e-06	0.000104449
ENSG00000243811	APOBEC3D	2.22936	1.99858e-07	1.19349e-05
ENSG00000251258	RFPL4B	2.22871	1.04435e-05	0.000253536
ENSG00000142871	CCN1	2.22825	1.59914e-05	0.00035015
ENSG00000231528	FAM225A	2.22397	0.000160151	0.00210884
ENSG00000146555	SDK1	2.22293	9.44995e-06	0.000235389
ENSG00000159200	RCAN1	2.21699	3.88404e-07	2.04812e-05
ENSG00000067840	PDZD4	2.20987	3.75276e-05	0.000675639
ENSG00000179403	VWA1	2.20901	0.000278663	0.00325545
ENSG00000074590	NUAK1	2.20788	4.16603e-10	1.19726e-07
ENSG00000243781	AL590396.1	2.20262	1.08574e-05	0.000260261
ENSG00000231826	LINC01819	2.20259	0.000447849	0.00469731
ENSG00000284554	AL022318.4	2.19958	7.6858e-07	3.39816e-05
LRG_113	STX11	2.1986	1.14301e-06	4.65115e-05
ENSG00000187688	TRPV2	2.19621	4.3327e-07	2.20896e-05
ENSG00000259580	AC023908.2	2.19566	1.78552e-08	1.9736e-06
ENSG00000189120	SP6	2.19552	8.66384e-08	6.3235e-06
ENSG00000198682	PAPSS2	2.19379	1.26542e-05	0.000291515
ENSG00000179593	ALOX15B	2.1928	2.07648e-05	0.000427015
ENSG00000053747	LAMA3	2.19231	6.07876e-07	2.85801e-05
ENSG00000168658	VWA3B	2.18921	0.000734889	0.00689907
ENSG00000138311	ZNF365	2.18704	2.74903e-08	2.75996e-06
ENSG00000106852	LHX6	2.1866	3.40293e-05	0.000626395
ENSG00000229656	ITGB1-DT	2.18567	5.09441e-07	2.51342e-05
ENSG00000154274	C4orf19	2.18501	0.000275198	0.0032281
ENSG00000144857	BOC	2.17231	0.000341069	0.00380102
ENSG00000267308	LINC01764	2.17155	5.99465e-06	0.000168077
ENSG00000279458	AC244230.1	2.17147	2.36717e-07	1.35382e-05
ENSG00000158023	WDR66	2.16647	1.16317e-13	2.67426e-10
ENSG00000100473	COCH	2.16628	0.00105567	0.00908003
ENSG00000131620	ANO1	2.16214	1.30123e-09	2.8492e-07
LRG_662	MET	2.15884	2.82037e-10	8.88262e-08
ENSG00000105976	MET	2.15849	2.91689e-10	9.06247e-08
ENSG00000088002	SULT2B1	2.1567	6.69287e-07	3.05916e-05
ENSG00000151474	FRMD4A	2.15167	1.24104e-05	0.000286985
ENSG00000058085	LAMC2	2.14997	3.75981e-11	1.96459e-08
ENSG00000254991	AC124276.1	2.14642	1.86199e-05	0.000393465
ENSG00000169252	ADRB2	2.14354	2.16114e-05	0.000440876
ENSG00000203837	PNLIPRP3	2.14	6.78116e-09	9.74411e-07
ENSG00000187583	PLEKHN1	2.13973	5.36475e-09	8.56534e-07
ENSG00000142634	EFHD2	2.13808	5.05579e-11	2.42162e-08
ENSG00000110375	UPK2	2.13365	0.0003554	0.00393593
ENSG00000230438	SERPINB9P1	2.13194	1.78461e-05	0.000380611
ENSG00000232810	TNF	2.13121	0.000134954	0.00184686
ENSG00000137193	PIM1	2.12902	2.86638e-07	1.58565e-05
ENSG00000229230	MT1P3	2.12791	4.13268e-05	0.00072808
ENSG00000136167	LCP1	2.12751	6.5989e-07	3.02222e-05
ENSG00000175352	NRIP3	2.12552	7.40928e-06	0.000196478
ENSG00000173762	CD7	2.12338	0.000275157	0.0032281
ENSG00000164761	TNFRSF11B	2.1223	1.89326e-05	0.000398243
ENSG00000079263	SP140	2.12116	0.00050253	0.00513725
ENSG00000137462	TLR2	2.12106	1.05087e-05	0.000254053
ENSG00000109452	INPP4B	2.12027	2.08915e-12	2.18325e-09
ENSG00000115271	GCA	2.11292	6.30113e-09	9.4071e-07
ENSG00000198729	PPP1R14C	2.11198	3.67047e-12	3.12547e-09
ENSG00000154734	ADAMTS1	2.10849	2.175e-06	7.70498e-05
ENSG00000134668	SPOCD1	2.10447	1.67689e-09	3.47328e-07
ENSG00000138180	CEP55	2.10436	0.000374091	0.00408453
ENSG00000225720	AL031846.1	2.10245	0.00011336	0.00161779
ENSG00000285837	AC024598.1	2.09904	3.52001e-08	3.21145e-06
ENSG00000261092	LINC02178	2.09803	8.92578e-06	0.000225261
ENSG00000205488	CALML3-AS1	2.09236	3.54171e-05	0.000643198
ENSG00000105246	EBI3	2.08322	0.000177856	0.00229983
ENSG00000128655	PDE11A	2.0816	0.000131635	0.00181657
ENSG00000079337	RAPGEF3	2.08104	1.08021e-05	0.000259781
ENSG00000100739	BDKRB1	2.07924	0.000655161	0.00630771
ENSG00000129173	E2F8	2.07823	0.000373644	0.00408453
ENSG00000229373	LINC00452	2.07619	7.90983e-06	0.000206185
ENSG00000160190	SLC37A1	2.07461	1.57341e-07	1.0052e-05
ENSG00000166922	SCG5	2.073	2.42488e-06	8.38353e-05
ENSG00000151240	DIP2C	2.07243	0.000277077	0.00324187
ENSG00000246228	CASC8	2.06869	2.62421e-09	4.90513e-07
ENSG00000173706	HEG1	2.06793	7.00609e-07	3.17706e-05
ENSG00000135604	STX11	2.06744	3.56271e-06	0.00011354
ENSG00000225554	AL359764.1	2.06677	9.90183e-09	1.28579e-06
ENSG00000229953	AL590666.2	2.06595	2.93845e-05	0.000561579
ENSG00000080493	SLC4A4	2.06319	7.76738e-05	0.00119852
ENSG00000067082	KLF6	2.06265	8.96546e-08	6.5025e-06
ENSG00000150630	VEGFC	2.05921	0.000199583	0.00252538
ENSG00000117525	F3	2.05692	2.77968e-09	5.0321e-07
ENSG00000281613	AL365214.3	2.05602	1.92192e-05	0.000403165
ENSG00000284526	AC015802.6	2.05601	6.82572e-08	5.33776e-06
ENSG00000145428	RNF175	2.05247	0.000641879	0.00620321
ENSG00000183742	MACC1	2.05144	3.32414e-10	1.0056e-07
ENSG00000227542	AC092614.1	2.0501	9.3687e-06	0.000233618
ENSG00000010030	ETV7	2.04931	0.000423532	0.0044935
ENSG00000151623	NR3C2	2.04862	8.35321e-06	0.000213151
ENSG00000105499	PLA2G4C	2.04779	0.00019207	0.00244782
ENSG00000264230	ANXA8L1	2.04264	1.70191e-08	1.90871e-06
ENSG00000120051	CFAP58	2.04076	7.77819e-05	0.00119938
ENSG00000013588	GPRC5A	2.039	3.01854e-08	2.86983e-06
ENSG00000234698	AL161937.1	2.03521	0.000293386	0.00338617
ENSG00000128342	LIF	2.03213	0.000410656	0.00439496
ENSG00000239332	LINC01119	2.02989	3.50422e-06	0.000112208
ENSG00000285402	AC244230.2	2.02851	6.06098e-07	2.85549e-05
ENSG00000226125	LINC01907	2.02366	0.000281961	0.00327634
ENSG00000169607	CKAP2L	2.02134	0.000353306	0.00391652
ENSG00000164674	SYTL3	2.02021	1.9165e-07	1.16259e-05
ENSG00000239462	AC091212.1	2.01761	0.000125445	0.00174534
ENSG00000069702	TGFBR3	2.01643	0.000271381	0.00319473
ENSG00000058335	RASGRF1	2.01609	1.41546e-05	0.000320612
ENSG00000172731	LRRC20	2.01337	7.28953e-07	3.28102e-05
ENSG00000173210	ABLIM3	2.01221	1.16688e-09	2.64932e-07
ENSG00000153071	DAB2	2.0095	4.44352e-09	7.29721e-07
ENSG00000152253	SPC25	2.00454	0.000841186	0.00761705
ENSG00000265190	ANXA8	2.00377	2.48747e-07	1.40515e-05
ENSG00000179869	ABCA13	2.00309	0.000393876	0.00426078
ENSG00000249406	AC015909.1	2.00267	0.00112537	0.0095368
ENSG00000109321	AREG	2.00192	0.000142655	0.00192475
ENSG00000119326	CTNNAL1	1.99883	0.000900134	0.00804939
ENSG00000179046	TRIML2	1.99839	9.77451e-07	4.13004e-05
ENSG00000144802	NFKBIZ	1.99679	0.000241485	0.00292671
ENSG00000285759	AL138885.4	1.98878	7.88551e-05	0.00121512
ENSG00000144730	IL17RD	1.98856	8.60866e-08	6.30324e-06
ENSG00000157483	MYO1E	1.9864	1.43459e-07	9.41542e-06
ENSG00000166510	CCDC68	1.97844	9.92539e-07	4.139e-05
ENSG00000115738	ID2	1.97682	1.3954e-06	5.53131e-05
ENSG00000233452	STXBP5-AS1	1.97256	0.000732561	0.00688284
ENSG00000216906	AL355312.1	1.96949	3.33615e-05	0.000618561
ENSG00000143502	SUSD4	1.96781	1.59264e-07	1.00594e-05
ENSG00000069020	MAST4	1.96761	2.88025e-11	1.61512e-08
ENSG00000162511	LAPTM5	1.96461	1.13277e-05	0.000267936
ENSG00000239203	AC093484.1	1.96385	0.000370237	0.00406307
ENSG00000165891	E2F7	1.96337	1.86953e-06	6.84434e-05
ENSG00000103154	NECAB2	1.95901	1.78334e-05	0.000380611
LRG_572	PROS1	1.955	5.31946e-05	0.00088623
ENSG00000163689	C3orf67	1.95419	3.63837e-08	3.24223e-06
ENSG00000182183	SHISAL2A	1.95223	0.000950039	0.00838776
ENSG00000070731	ST6GALNAC2	1.95153	1.55764e-07	1.00095e-05
ENSG00000184500	PROS1	1.95085	5.98745e-05	0.00097768
ENSG00000171877	FRMD5	1.95024	1.2466e-08	1.5245e-06
ENSG00000183760	ACP7	1.95024	0.000137893	0.00187792
ENSG00000115232	ITGA4	1.94739	8.3e-05	0.00126626
ENSG00000104450	SPAG1	1.94678	3.75096e-05	0.000675639
ENSG00000181104	F2R	1.94378	3.70466e-06	0.000117082
ENSG00000149970	CNKSR2	1.94207	0.000131408	0.00181453
ENSG00000240875	LINC00886	1.94174	3.48296e-06	0.000111683
ENSG00000126822	PLEKHG3	1.94167	4.2939e-07	2.20359e-05
ENSG00000204291	COL15A1	1.94023	4.69888e-07	2.36912e-05
ENSG00000175505	CLCF1	1.93351	2.72498e-07	1.52264e-05
ENSG00000135643	KCNMB4	1.93106	0.000138741	0.00188633
ENSG00000164308	ERAP2	1.93014	7.35317e-09	1.04909e-06
ENSG00000054392	HHAT	1.92996	2.68668e-10	8.57908e-08
ENSG00000254109	RBPMS-AS1	1.92869	0.000952787	0.00840258
ENSG00000283759	MIR614	1.92737	7.5942e-08	5.80061e-06
ENSG00000205177	C11orf91	1.92732	0.00103021	0.00891102
ENSG00000197106	SLC6A17	1.92669	1.52611e-06	5.92682e-05
ENSG00000179148	ALOXE3	1.9266	1.38999e-07	9.15682e-06
ENSG00000213344	PCNPP3	1.9187	9.55272e-09	1.26176e-06
ENSG00000148154	UGCG	1.91845	7.04075e-08	5.46871e-06
ENSG00000268669	AC008687.5	1.9169	0.000101462	0.00147267
ENSG00000108759	KRT32	1.91592	0.00010489	0.00151478
ENSG00000128805	ARHGAP22	1.91395	0.000294407	0.00339624
ENSG00000236673	AL117378.1	1.90708	0.000205917	0.0025856
ENSG00000277778	PGM5P2	1.90619	9.89101e-06	0.000242435
ENSG00000123977	DAW1	1.90476	1.32982e-08	1.59239e-06
ENSG00000203812	HIST2H2AA3	1.90311	2.0418e-07	1.20987e-05
ENSG00000030419	IKZF2	1.89784	0.00113719	0.00962281
ENSG00000167900	TK1	1.89476	0.000786436	0.00720311
ENSG00000267374	AC016205.1	1.8941	0.000674005	0.00644594
ENSG00000140678	ITGAX	1.89372	5.2876e-05	0.000882201
ENSG00000144843	ADPRH	1.89364	2.69616e-06	9.12922e-05
ENSG00000151651	ADAM8	1.89105	1.03497e-08	1.32195e-06
ENSG00000178882	RFLNA	1.88973	5.36707e-10	1.50481e-07
ENSG00000242193	CRYZL2P	1.88792	4.00319e-05	0.000710165
ENSG00000165304	MELK	1.88188	0.000294576	0.00339649
ENSG00000123485	HJURP	1.86992	0.000905505	0.0080817
ENSG00000141505	ASGR1	1.86727	0.000244945	0.00296397
ENSG00000267226	AC104971.1	1.86631	0.000322211	0.00364027
ENSG00000254827	SLC22A18AS	1.86582	0.000332045	0.00372392
ENSG00000269927	AC004817.3	1.86303	2.03227e-08	2.18336e-06
ENSG00000101670	LIPG	1.86177	5.24776e-05	0.000877463
ENSG00000117595	IRF6	1.85667	1.49252e-13	2.85955e-10
ENSG00000115380	EFEMP1	1.85547	0.00070211	0.0066511
ENSG00000258947	TUBB3	1.84936	2.50368e-08	2.55832e-06
ENSG00000183856	IQGAP3	1.84668	1.94375e-05	0.000405892
ENSG00000171608	PIK3CD	1.84504	3.04292e-08	2.87901e-06
ENSG00000116983	HPCAL4	1.84467	2.2775e-05	0.000460527
ENSG00000100206	DMC1	1.84364	0.000450199	0.00471335
ENSG00000175984	DENND2C	1.84351	1.00222e-08	1.28726e-06
ENSG00000274879	AC009804.1	1.84339	3.11169e-05	0.000590272
LRG_191	PIK3CD	1.83887	2.896e-08	2.83328e-06
ENSG00000216740	ANXA2P3	1.83786	0.000683346	0.00651901
ENSG00000188277	C15orf62	1.83726	0.000149122	0.00199446
ENSG00000119917	IFIT3	1.83684	3.36559e-05	0.000622012
ENSG00000100526	CDKN3	1.83331	0.000152186	0.00202365
ENSG00000134207	SYT6	1.8316	0.000245911	0.00297097
ENSG00000103034	NDRG4	1.82719	5.85195e-06	0.000165897
ENSG00000148773	MKI67	1.82528	0.00115564	0.0097453
ENSG00000197308	GATA3-AS1	1.82394	0.000522941	0.00528713
ENSG00000117226	GBP3	1.82359	2.87597e-07	1.58565e-05
ENSG00000166589	CDH16	1.82298	0.000100689	0.00146608
ENSG00000139173	TMEM117	1.8225	9.25178e-06	0.00023196
ENSG00000140545	MFGE8	1.82242	1.4571e-05	0.00032715
ENSG00000184557	SOCS3	1.82118	1.1406e-07	7.87493e-06
LRG_619	SOCS3	1.82118	1.1406e-07	7.87493e-06
ENSG00000080986	NDC80	1.81981	0.000492914	0.00506371
ENSG00000198771	RCSD1	1.81561	0.00114428	0.00967565
ENSG00000111348	ARHGDIB	1.81361	4.75519e-05	0.000812232
ENSG00000233980	FDPSP2	1.81193	0.00013473	0.00184599
ENSG00000145107	TM4SF19	1.81168	4.05992e-08	3.57631e-06
LRG_1201	TJP2	1.8106	1.67793e-08	1.90036e-06
ENSG00000270607	AC009549.1	1.81013	6.54441e-06	0.000179764
ENSG00000183023	SLC8A1	1.80678	2.58039e-06	8.82102e-05
ENSG00000262823	AC127521.1	1.80525	1.45614e-06	5.6938e-05
ENSG00000085276	MECOM	1.80162	1.10256e-07	7.70488e-06
ENSG00000258021	AC025259.2	1.80161	0.000408238	0.0043819
ENSG00000107984	DKK1	1.80158	4.85146e-05	0.00082561
ENSG00000170961	HAS2	1.79268	0.000272589	0.00320568
ENSG00000215283	HMGB3P24	1.79212	0.00117817	0.00987865
ENSG00000273760	AC245041.1	1.79202	1.57396e-05	0.000346286
ENSG00000283938	MIR3917	1.79165	6.30288e-05	0.00101825
ENSG00000165480	SKA3	1.79	0.000254506	0.00304757
ENSG00000179674	ARL14	1.78751	1.84555e-05	0.000390785
ENSG00000119630	PGF	1.78696	8.06013e-06	0.000208214
ENSG00000132915	PDE6A	1.78203	3.27552e-05	0.000611758
ENSG00000077238	IL4R	1.78078	1.4959e-08	1.72826e-06
ENSG00000167549	CORO6	1.77844	7.2097e-06	0.000192967
ENSG00000270496	BNIP3P7	1.77491	0.000508401	0.00517884
ENSG00000154678	PDE1C	1.77249	4.9632e-05	0.000840892
LRG_109	SP110	1.76941	9.28593e-06	0.00023231
ENSG00000148834	GSTO1	1.76589	1.70311e-12	1.86458e-09
ENSG00000185420	SMYD3	1.76557	5.81312e-06	0.000165408
ENSG00000214391	TUBAP2	1.76458	0.000477364	0.00493928
ENSG00000108679	LGALS3BP	1.76456	5.27516e-07	2.57497e-05
ENSG00000145386	CCNA2	1.76372	0.000572433	0.00568501
ENSG00000117632	STMN1	1.76346	2.59326e-05	0.000509151
ENSG00000264964	AP001033.1	1.76136	0.000138904	0.0018866
ENSG00000260454	AL355607.2	1.76054	0.000235353	0.00286877
ENSG00000277402	MIR6891	1.75901	0.00014881	0.0019936
ENSG00000139734	DIAPH3	1.75803	0.00111838	0.0094951
ENSG00000175040	CHST2	1.75231	3.55953e-07	1.92106e-05
ENSG00000273443	AL645608.8	1.75083	1.12522e-05	0.000266701
ENSG00000119139	TJP2	1.75065	1.99894e-08	2.17227e-06
ENSG00000148082	SHC3	1.74857	1.74268e-05	0.000373751
ENSG00000251453	HAUS1P1	1.7456	0.00111712	0.00948787
ENSG00000234477	AC004231.1	1.74433	0.00114558	0.00968312
ENSG00000279673	AC092919.2	1.74342	0.000122983	0.00171992
ENSG00000255050	AC067930.4	1.73589	0.000940666	0.00832122
ENSG00000182578	CSF1R	1.73505	5.07907e-05	0.000854853
ENSG00000280132	AC026471.6	1.73417	0.000121606	0.00170686
ENSG00000243004	AC005062.1	1.73299	8.08864e-05	0.00124226
ENSG00000267497	NFE2L3P1	1.73092	0.000230962	0.002826
ENSG00000226652	PSMD10P2	1.7305	1.5693e-06	5.9966e-05
ENSG00000154822	PLCL2	1.72854	0.000967978	0.00849419
ENSG00000285743	AL158210.1	1.72731	3.48882e-05	0.000638118
ENSG00000134070	IRAK2	1.72586	6.17646e-05	0.00100214
ENSG00000123416	TUBA1B	1.72567	0.000174576	0.00226633
ENSG00000139508	SLC46A3	1.72501	9.58009e-07	4.05628e-05
ENSG00000158008	EXTL1	1.7232	0.000841543	0.00761728
ENSG00000218014	KRT19P1	1.72102	2.70897e-05	0.000525817
ENSG00000223784	LINP1	1.72019	5.2428e-07	2.56907e-05
LRG_168	THBD	1.71519	3.38349e-05	0.000624316
ENSG00000273782	RF02202	1.71441	3.552e-05	0.000644547
ENSG00000178726	THBD	1.71222	3.51735e-05	0.000641491
ENSG00000258384	AC068831.1	1.71032	0.000502784	0.00513756
ENSG00000135899	SP110	1.70093	1.84932e-05	0.000391148
ENSG00000225760	LINC00431	1.70042	4.05523e-05	0.000717736
ENSG00000143507	DUSP10	1.69813	1.08787e-05	0.000260261
ENSG00000100365	NCF4	1.69743	0.000416119	0.00443533
ENSG00000064393	HIPK2	1.69542	3.31876e-08	3.07094e-06
ENSG00000214049	UCA1	1.69372	6.07139e-06	0.000169814
ENSG00000107954	NEURL1	1.69303	0.00047858	0.0049474
ENSG00000110092	CCND1	1.69278	5.10725e-08	4.21368e-06
LRG_990	CCND1	1.69232	5.22383e-08	4.27986e-06
ENSG00000133169	BEX1	1.69017	8.40184e-06	0.000214154
ENSG00000166923	GREM1	1.69012	9.46207e-05	0.00140614
ENSG00000137941	TTLL7	1.68853	0.000590377	0.00582297
ENSG00000162572	SCNN1D	1.68734	0.000922312	0.00820092
ENSG00000235501	AC105942.1	1.68669	4.80026e-05	0.000818716
ENSG00000124766	SOX4	1.68596	1.15696e-07	7.94018e-06
ENSG00000271013	LRRC37A9P	1.68432	0.000167945	0.00219387
ENSG00000259953	AL138756.1	1.68036	0.000431991	0.0045643
ENSG00000131746	TNS4	1.67901	3.2599e-06	0.000106755
ENSG00000165949	IFI27	1.67811	6.95291e-07	3.15918e-05
ENSG00000100060	MFNG	1.67628	5.72519e-06	0.000163513
ENSG00000229021	AL450992.1	1.67229	0.000210205	0.00262369
ENSG00000272196	HIST2H2AA4	1.66878	0.000658693	0.00633111
ENSG00000285845	AL392086.2	1.66711	2.0985e-05	0.00043039
ENSG00000129353	SLC44A2	1.66502	2.73304e-05	0.000528029
ENSG00000138166	DUSP5	1.66496	0.000115651	0.00163829
ENSG00000250920	AC105460.1	1.66386	0.000363744	0.00401288
ENSG00000143217	NECTIN4	1.66261	0.000200144	0.00253017
ENSG00000121753	ADGRB2	1.66248	4.93498e-06	0.000145836
ENSG00000178226	PRSS36	1.66156	8.59856e-05	0.00130488
ENSG00000177283	FZD8	1.65969	5.39583e-05	0.000896356
ENSG00000135114	OASL	1.65966	9.93713e-05	0.00145147
ENSG00000181649	PHLDA2	1.6592	4.67108e-05	0.000801439
ENSG00000108309	RUNDC3A	1.65867	5.00642e-05	0.000846342
ENSG00000002587	HS3ST1	1.65853	9.45682e-07	4.01147e-05
ENSG00000275216	AL161431.1	1.65845	1.09281e-07	7.65998e-06
ENSG00000111665	CDCA3	1.65802	0.000755579	0.00701059
LRG_159	NCF4	1.65751	0.000725613	0.00682873
ENSG00000086300	SNX10	1.65708	1.62349e-05	0.000354133
ENSG00000150687	PRSS23	1.6568	5.73042e-10	1.56843e-07
ENSG00000255874	LINC00346	1.65497	9.90459e-05	0.00144766
ENSG00000253837	AC090197.1	1.65083	0.000648188	0.00625629
ENSG00000178404	CEP295NL	1.65011	4.90314e-07	2.45061e-05
ENSG00000240065	PSMB9	1.64535	1.78273e-07	1.09884e-05
ENSG00000154310	TNIK	1.64308	6.57901e-06	0.000180113
ENSG00000230498	AL035409.1	1.6428	3.42243e-05	0.000628978
ENSG00000198211	AC092143.1	1.64198	2.92049e-08	2.83893e-06
ENSG00000229372	SZT2-AS1	1.64192	0.00030148	0.00345357
ENSG00000214357	NEURL1B	1.63622	0.000343179	0.00381714
ENSG00000225462	FDPSP1	1.63608	9.93749e-07	4.139e-05
LRG_98	RAG1	1.63507	0.000240424	0.00291848
ENSG00000250072	SH3TC2-DT	1.63311	0.000284356	0.00329851
ENSG00000214944	ARHGEF28	1.6319	2.87828e-06	9.59051e-05
ENSG00000204767	INSYN2B	1.63065	3.39306e-06	0.000109873
LRG_394	JPH2	1.62876	1.50578e-05	0.000335135
ENSG00000119125	GDA	1.62778	3.63945e-05	0.000658158
ENSG00000167779	IGFBP6	1.62725	3.55015e-06	0.000113478
ENSG00000133985	TTC9	1.62558	4.49621e-06	0.000135482
ENSG00000162746	FCRLB	1.62156	1.78343e-06	6.65538e-05
ENSG00000176788	BASP1	1.61711	6.59628e-06	0.000180113
ENSG00000116717	GADD45A	1.61697	0.00070114	0.00664464
ENSG00000105173	CCNE1	1.61605	1.29328e-05	0.000296705
ENSG00000103742	IGDCC4	1.61563	0.000583603	0.0057735
ENSG00000137267	TUBB2A	1.61481	3.6818e-05	0.00066495
ENSG00000276850	AC245041.2	1.6147	5.27291e-06	0.000154432
ENSG00000180611	MB21D2	1.6137	3.3181e-05	0.000617077
ENSG00000101955	SRPX	1.61366	2.28369e-09	4.44951e-07
ENSG00000223703	AC027612.1	1.61243	0.000996594	0.00870543
ENSG00000216819	TUBB2BP1	1.61236	0.000220429	0.0027232
ENSG00000138376	BARD1	1.61049	0.000312777	0.00355641
ENSG00000253368	TRNP1	1.61019	4.99203e-13	7.17323e-10
ENSG00000175416	CLTB	1.60779	7.13087e-11	3.04502e-08
ENSG00000104432	IL7	1.6074	0.000266624	0.00315502
ENSG00000035862	TIMP2	1.60723	9.45116e-07	4.01147e-05
ENSG00000019549	SNAI2	1.60581	6.61605e-06	0.000180438
ENSG00000279124	AL356585.2	1.60193	6.06335e-05	0.00098797
ENSG00000203722	RAET1G	1.60186	0.000248355	0.00299105
ENSG00000172828	CES3	1.6013	1.49589e-05	0.000333579
ENSG00000285988	AL392086.3	1.60075	6.48301e-06	0.000178816
ENSG00000277075	HIST1H2AE	1.60055	0.000551501	0.00552246
ENSG00000265933	LINC00668	1.6004	0.000120087	0.00168967
ENSG00000076258	FMO4	1.59948	0.000212981	0.0026514
ENSG00000229544	NKX1-2	1.59818	1.53097e-05	0.000338838
ENSG00000010438	PRSS3	1.59676	5.82903e-06	0.000165451
ENSG00000238266	LINC00707	1.5965	1.39649e-05	0.000316946
ENSG00000231087	FDPSP7	1.5936	0.00016769	0.0021918
ENSG00000273706	LHX1	1.59291	0.000356734	0.00394881
ENSG00000023445	BIRC3	1.59276	1.9905e-06	7.19554e-05
ENSG00000198929	NOS1AP	1.58994	0.000617029	0.00603664
ENSG00000198576	ARC	1.58883	0.000712338	0.00673135
ENSG00000169715	MT1E	1.58793	4.39776e-07	2.23692e-05
ENSG00000149596	JPH2	1.58747	1.76751e-05	0.000378018
ENSG00000248964	AC131254.1	1.58737	3.56557e-06	0.00011354
ENSG00000145284	SCD5	1.58634	5.66319e-07	2.69779e-05
ENSG00000154217	PITPNC1	1.58556	7.27596e-06	0.000194288
ENSG00000117519	CNN3	1.58412	0.00110125	0.00939123
ENSG00000258857	AL359397.1	1.58235	0.000691349	0.00657353
ENSG00000130045	NXNL2	1.58105	0.000450469	0.00471403
ENSG00000144724	PTPRG	1.58081	2.65429e-09	4.92135e-07
ENSG00000164611	PTTG1	1.58026	0.000590244	0.00582297
ENSG00000165046	LETM2	1.57599	2.54217e-05	0.000502554
ENSG00000198853	RUSC2	1.57327	5.91893e-06	0.000167418
ENSG00000116701	NCF2	1.5727	2.73291e-05	0.000528029
ENSG00000122547	EEPD1	1.5722	0.000621157	0.00607186
LRG_88	NCF2	1.57112	2.73117e-05	0.000528029
ENSG00000222009	BTBD19	1.57098	3.81026e-05	0.000683854
ENSG00000152377	SPOCK1	1.56899	3.45759e-06	0.000111391
ENSG00000137393	RNF144B	1.56593	7.98389e-06	0.000207385
ENSG00000140945	CDH13	1.56563	6.18486e-09	9.355e-07
ENSG00000177076	ACER2	1.56269	0.000222348	0.0027434
ENSG00000048052	HDAC9	1.56113	6.22684e-06	0.000173109
ENSG00000215035	FDPSP5	1.55991	2.03076e-06	7.30659e-05
ENSG00000135454	B4GALNT1	1.55735	0.00084798	0.00766324
ENSG00000175592	FOSL1	1.55735	0.00113116	0.00957882
ENSG00000189410	SH2D5	1.55631	4.37068e-05	0.000761836
ENSG00000166349	RAG1	1.55465	0.000336925	0.0037658
ENSG00000254793	FDPSP4	1.55152	0.00102165	0.00887341
ENSG00000272899	ATP6V1FNB	1.55013	0.001074	0.00920329
ENSG00000165757	JCAD	1.54916	9.0223e-07	3.86279e-05
ENSG00000258689	LINC01269	1.54804	0.00101035	0.0088055
ENSG00000166949	SMAD3	1.54679	2.71908e-06	9.14738e-05
ENSG00000171345	KRT19	1.54642	2.85035e-06	9.51123e-05
ENSG00000233589	AL138789.1	1.54606	1.20524e-05	0.000281603
ENSG00000167552	TUBA1A	1.54406	4.17245e-05	0.000733961
LRG_248	HSPB1	1.54357	0.000167132	0.0021875
ENSG00000182752	PAPPA	1.5432	0.000115035	0.00163317
ENSG00000136158	SPRY2	1.5426	3.06329e-07	1.66891e-05
ENSG00000251322	SHANK3	1.54211	3.35054e-05	0.000620728
ENSG00000260861	AL049634.2	1.54098	0.000941837	0.00832837
ENSG00000197249	SERPINA1	1.54011	1.8018e-05	0.000383212
ENSG00000272639	AC015712.5	1.53917	0.000404277	0.0043474
ENSG00000140465	CYP1A1	1.53833	2.70773e-05	0.000525817
ENSG00000049130	KITLG	1.53462	0.000601167	0.00591418
ENSG00000174370	C11orf45	1.53412	1.958e-06	7.11159e-05
ENSG00000104267	CA2	1.53335	0.000139022	0.00188681
ENSG00000258588	TRIM6-TRIM34	1.53218	0.000742198	0.00695066
ENSG00000164509	IL31RA	1.53145	6.42398e-05	0.00103118
ENSG00000147394	ZNF185	1.53055	1.99466e-06	7.19925e-05
ENSG00000074416	MGLL	1.53013	7.48414e-07	3.34762e-05
ENSG00000168032	ENTPD3	1.52945	0.00103232	0.00892256
ENSG00000188060	RAB42	1.52688	0.000104121	0.00150557
ENSG00000120658	ENOX1	1.52626	2.43556e-05	0.000486499
ENSG00000132932	ATP8A2	1.52608	2.55092e-06	8.77967e-05
ENSG00000101333	PLCB4	1.5251	0.000932809	0.0082772
LRG_1262	CYP1A1	1.5216	3.38959e-05	0.000624941
ENSG00000135272	MDFIC	1.52075	0.000249224	0.00299681
ENSG00000060558	GNA15	1.52066	9.60199e-06	0.000238144
ENSG00000101311	FERMT1	1.51829	3.92711e-10	1.14289e-07
ENSG00000258376	AC004846.1	1.51739	4.46221e-05	0.000773101
ENSG00000160752	FDPS	1.51601	3.15567e-07	1.71113e-05
ENSG00000115318	LOXL3	1.51555	5.92568e-05	0.000969661
ENSG00000068489	PRR11	1.51365	0.000112822	0.00161412
ENSG00000146376	ARHGAP18	1.51318	1.09954e-05	0.000261692
ENSG00000171403	KRT9	1.51124	0.000749207	0.00698217
ENSG00000115008	IL1A	1.50969	0.000925189	0.0082191
ENSG00000100100	PIK3IP1	1.50863	4.0473e-07	2.10513e-05
ENSG00000089327	FXYD5	1.50744	8.59295e-09	1.16212e-06
ENSG00000106211	HSPB1	1.50479	0.000198803	0.00251828
ENSG00000144355	DLX1	1.50152	4.83444e-05	0.000823323
ENSG00000137767	SQOR	1.50009	2.5642e-05	0.000504799
ENSG00000062038	CDH3	1.49898	2.40125e-08	2.46461e-06
ENSG00000136869	TLR4	1.49824	0.0011044	0.0094146
ENSG00000096092	TMEM14A	1.49378	0.000166574	0.00218217
ENSG00000171729	TMEM51	1.49338	1.47296e-08	1.71035e-06
ENSG00000189052	CGB5	1.49127	0.00076557	0.00708014
ENSG00000157227	MMP14	1.49056	3.55248e-08	3.21556e-06
ENSG00000141497	ZMYND15	1.48996	5.95905e-05	0.000973736
ENSG00000250714	AC100861.2	1.48993	0.000236871	0.00288449
ENSG00000148926	ADM	1.48942	2.04102e-05	0.000421989
ENSG00000118193	KIF14	1.48887	0.00102415	0.00887864
ENSG00000101246	ARFRP1	1.48645	8.58041e-06	0.00021774
ENSG00000167889	MGAT5B	1.48582	5.30892e-06	0.000154503
ENSG00000138161	CUZD1	1.48487	0.000637429	0.00616836
ENSG00000173805	HAP1	1.482	0.000170677	0.00222577
ENSG00000135414	GDF11	1.48142	6.64585e-05	0.0010596
ENSG00000249673	NOP14-AS1	1.47919	0.000171378	0.00223364
ENSG00000231991	ANXA2P2	1.47906	3.32593e-08	3.07094e-06
ENSG00000107249	GLIS3	1.4781	0.000238398	0.0029
ENSG00000213070	HMGB3P6	1.47693	0.000129192	0.00178608
ENSG00000204764	RANBP17	1.47683	7.49178e-06	0.000198209
ENSG00000218358	RAET1K	1.47501	0.000147981	0.00198459
ENSG00000162946	DISC1	1.47418	1.81718e-06	6.72765e-05
ENSG00000107020	PLGRKT	1.4738	1.3374e-10	4.6588e-08
ENSG00000089639	GMIP	1.47332	5.2524e-08	4.28063e-06
ENSG00000127124	HIVEP3	1.47193	0.000281974	0.00327634
ENSG00000114315	HES1	1.47183	2.61166e-05	0.000511476
ENSG00000213406	ANXA2P1	1.47113	2.12522e-07	1.24964e-05
ENSG00000124159	MATN4	1.46967	0.000459813	0.00478568
ENSG00000133121	STARD13	1.4696	0.00049676	0.00509411
ENSG00000182963	GJC1	1.46798	0.000364343	0.00401756
ENSG00000225282	AP000350.2	1.4674	6.39134e-05	0.00102875
ENSG00000125775	SDCBP2	1.46442	2.85553e-05	0.00054801
ENSG00000064763	FAR2	1.46236	3.5824e-05	0.000649038
LRG_500	FANCI	1.46026	0.0010696	0.00917243
ENSG00000140416	TPM1	1.45965	1.242e-05	0.000286985
ENSG00000181826	RELL1	1.45832	0.000152396	0.00202412
ENSG00000136237	RAPGEF5	1.45794	1.3449e-05	0.000306752
ENSG00000273331	TM4SF19-TCTEX1D2	1.45631	3.68016e-07	1.96312e-05
ENSG00000134470	IL15RA	1.45623	3.32495e-05	0.000617077
ENSG00000140525	FANCI	1.45603	0.00109598	0.00936083
ENSG00000095383	TBC1D2	1.45566	4.33088e-08	3.74328e-06
ENSG00000263528	IKBKE	1.45542	2.3312e-06	8.18269e-05
ENSG00000223612	AC241585.1	1.45528	1.07286e-06	4.41254e-05
ENSG00000225339	AL354740.1	1.45488	0.000658131	0.00632835
ENSG00000173846	PLK3	1.4538	1.13872e-05	0.000268793
ENSG00000170873	MTSS1	1.45255	0.000150401	0.00200469
LRG_360	ATL1	1.45247	0.000280275	0.00326591
ENSG00000124126	PREX1	1.45212	2.40283e-06	8.34495e-05
ENSG00000285130	AL358113.1	1.45185	6.73179e-08	5.28228e-06
ENSG00000185614	INKA1	1.45099	0.000420611	0.00447076
ENSG00000248538	AC022784.1	1.4493	3.29878e-05	0.000615103
ENSG00000167799	NUDT8	1.44846	1.04542e-05	0.000253536
ENSG00000133067	LGR6	1.4484	7.19611e-06	0.000192827
ENSG00000146410	MTFR2	1.44806	0.00119189	0.00997555
ENSG00000072657	TRHDE	1.44714	0.00104009	0.00897621
ENSG00000232807	AL137186.2	1.44711	0.000305368	0.00348769
ENSG00000100290	BIK	1.44568	0.000252635	0.00303149
ENSG00000198513	ATL1	1.44178	0.000280418	0.00326591
ENSG00000142621	FHAD1	1.44116	6.3436e-05	0.00102276
ENSG00000122966	CIT	1.44074	0.000797868	0.00729085
LRG_1169	UBE2T	1.43778	0.00116228	0.00978826
ENSG00000137285	TUBB2B	1.43722	0.000240991	0.00292227
ENSG00000136068	FLNB	1.43496	9.60413e-09	1.26176e-06
ENSG00000197847	SLC22A20P	1.43289	4.7074e-05	0.000804668
ENSG00000213654	GPSM3	1.43092	0.000235338	0.00286877
ENSG00000154319	FAM167A	1.42979	3.31429e-05	0.000617077
ENSG00000180066	C10orf91	1.42955	0.000577994	0.00573281
ENSG00000102781	KATNAL1	1.42808	0.000455055	0.00475553
ENSG00000273669	AC015819.1	1.42728	0.000387867	0.0042143
ENSG00000172031	EPHX4	1.42541	0.00025607	0.00306101
ENSG00000154839	SKA1	1.42262	0.000659988	0.00633825
ENSG00000029993	HMGB3	1.42099	2.7824e-05	0.000536212
ENSG00000181938	GINS3	1.42069	0.000313765	0.00356588
ENSG00000148516	ZEB1	1.41876	0.000832185	0.00754881
ENSG00000099377	HSD3B7	1.41607	0.000216812	0.00268719
ENSG00000174945	AMZ1	1.41597	0.000249952	0.00300086
ENSG00000137203	TFAP2A	1.41574	6.01464e-08	4.78487e-06
ENSG00000182718	ANXA2	1.41532	4.81425e-08	4.05437e-06
ENSG00000158555	GDPD5	1.41486	1.12387e-06	4.58137e-05
ENSG00000107968	MAP3K8	1.41339	7.183e-05	0.00112343
ENSG00000133739	LRRCC1	1.41172	1.47427e-05	0.000329718
ENSG00000159871	LYPD5	1.40978	0.000976028	0.0085583
ENSG00000253958	CLDN23	1.40956	9.99013e-05	0.00145646
ENSG00000197747	S100A10	1.40733	5.61843e-06	0.000161064
ENSG00000144824	PHLDB2	1.40714	0.000122985	0.00171992
ENSG00000268225	AC010487.1	1.40435	0.000143744	0.00193718
ENSG00000178202	KDELC2	1.40407	0.000260633	0.00309996
ENSG00000134871	COL4A2	1.40348	0.000189096	0.00241528
ENSG00000143816	WNT9A	1.40322	7.53735e-05	0.00117089
ENSG00000158715	SLC45A3	1.39787	2.74855e-08	2.75996e-06
ENSG00000153815	CMIP	1.3975	7.34049e-11	3.04502e-08
ENSG00000272405	AL365181.3	1.39104	3.89954e-05	0.000694457
ENSG00000121577	POPDC2	1.39029	0.000213348	0.0026514
ENSG00000108797	CNTNAP1	1.38982	2.06458e-05	0.000426382
ENSG00000157168	NRG1	1.38826	5.06873e-05	0.000853859
ENSG00000102024	PLS3	1.38695	8.68268e-07	3.75232e-05
ENSG00000168062	BATF2	1.38689	0.000645078	0.00622889
ENSG00000050438	SLC4A8	1.38535	0.000158458	0.00209615
ENSG00000163235	TGFA	1.38495	5.08271e-07	2.51304e-05
ENSG00000268941	LINC01711	1.38488	4.0392e-06	0.000124987
ENSG00000213949	ITGA1	1.38457	9.43764e-05	0.00140441
ENSG00000103490	PYCARD	1.38374	3.40794e-05	0.000626816
ENSG00000106868	SUSD1	1.38341	8.25016e-06	0.000211224
ENSG00000197142	ACSL5	1.3826	0.000291465	0.00336771
ENSG00000173918	C1QTNF1	1.3803	3.0485e-06	0.000100413
ENSG00000092445	TYRO3	1.38013	1.35426e-05	0.000308276
LRG_409	LAMA2	1.37877	2.53999e-07	1.4313e-05
ENSG00000286061	RCAN3AS	1.37871	9.6932e-05	0.00142765
ENSG00000131470	PSMC3IP	1.37766	3.32393e-05	0.000617077
ENSG00000123146	ADGRE5	1.37716	2.97214e-08	2.8591e-06
ENSG00000139354	GAS2L3	1.37417	0.000810613	0.00737799
ENSG00000196460	RFX8	1.37329	0.000746458	0.00697068
ENSG00000050344	NFE2L3	1.36909	8.52084e-07	3.69628e-05
ENSG00000252561	RNU1-125P	1.369	0.000507855	0.00517558
ENSG00000196569	LAMA2	1.36401	2.16574e-07	1.26734e-05
ENSG00000175166	PSMD2	1.36069	5.23092e-08	4.27986e-06
ENSG00000108179	PPIF	1.35909	2.65231e-06	9.02099e-05
ENSG00000167553	TUBA1C	1.3587	0.000128392	0.00177823
ENSG00000111058	ACSS3	1.35815	0.000149414	0.00199604
ENSG00000157379	DHRS1	1.35709	2.18412e-05	0.00044517
LRG_80	LRRC8A	1.35614	1.68007e-07	1.04679e-05
ENSG00000123219	CENPK	1.35531	0.000265625	0.00314631
ENSG00000196230	TUBB	1.3552	1.88255e-05	0.000397079
ENSG00000158716	DUSP23	1.35452	9.25664e-10	2.24021e-07
ENSG00000222022	AC112721.1	1.35434	2.26747e-05	0.000458903
ENSG00000228818	AL359918.1	1.3536	7.32417e-08	5.65067e-06
ENSG00000118046	STK11	1.35212	0.000731019	0.00687116
ENSG00000156453	PCDH1	1.35129	4.185e-05	0.000735493
ENSG00000136802	LRRC8A	1.34953	1.85385e-07	1.13658e-05
ENSG00000125848	FLRT3	1.34839	3.52121e-05	0.000641491
ENSG00000223773	CD99P1	1.34599	0.000348075	0.00386785
ENSG00000215482	CALM2P3	1.34576	5.29746e-05	0.000883204
ENSG00000281883	AL512506.3	1.34511	8.63488e-07	3.73869e-05
ENSG00000182866	LCK	1.34477	1.40733e-05	0.000319091
ENSG00000160326	SLC2A6	1.34382	0.00101349	0.00882074
ENSG00000163362	INAVA	1.34354	1.56291e-06	5.99451e-05
ENSG00000164251	F2RL1	1.34219	1.47618e-07	9.6417e-06
ENSG00000168785	TSPAN5	1.34113	9.65578e-05	0.00142396
ENSG00000188042	ARL4C	1.34097	5.18277e-06	0.00015218
ENSG00000251493	FOXD1	1.33959	3.95616e-07	2.06718e-05
ENSG00000148180	GSN	1.33888	8.30877e-06	0.000212488
ENSG00000162545	CAMK2N1	1.33756	5.3911e-06	0.000156301
ENSG00000027869	SH2D2A	1.33396	3.11787e-05	0.000590469
ENSG00000073150	PANX2	1.33316	0.000136931	0.00186836
ENSG00000134757	DSG3	1.33223	1.9736e-06	7.14566e-05
ENSG00000163888	CAMK2N2	1.3289	1.04143e-06	4.29097e-05
ENSG00000152767	FARP1	1.32808	6.35251e-05	0.00102348
ENSG00000198517	MAFK	1.32393	4.02819e-06	0.000124814
ENSG00000260170	AC090527.2	1.32364	1.94288e-05	0.000405892
ENSG00000198056	PRIM1	1.32284	0.000634184	0.00614694
ENSG00000170962	PDGFD	1.31868	0.000672092	0.00643301
ENSG00000170802	FOXN2	1.31833	1.57578e-07	1.0052e-05
ENSG00000002746	HECW1	1.31654	0.000125967	0.00174992
ENSG00000145911	N4BP3	1.31565	3.01881e-06	9.97204e-05
ENSG00000224621	AL451042.1	1.31329	0.00100439	0.00876026
LRG_664	CCM2	1.31314	1.27224e-06	5.14059e-05
ENSG00000154978	VOPP1	1.31237	1.93213e-06	7.02874e-05
ENSG00000119403	PHF19	1.31177	0.000929402	0.00825015
ENSG00000162757	C1orf74	1.31115	4.33319e-07	2.20896e-05
ENSG00000039139	DNAH5	1.31055	0.00118109	0.00989952
ENSG00000135441	BLOC1S1	1.31013	1.37916e-07	9.13781e-06
ENSG00000112559	MDFI	1.30941	6.33824e-07	2.93204e-05
ENSG00000198417	MT1F	1.30769	3.94702e-07	2.06711e-05
ENSG00000136280	CCM2	1.30641	1.33687e-06	5.32685e-05
ENSG00000136867	SLC31A2	1.30622	4.74618e-06	0.000141474
ENSG00000159842	ABR	1.3032	9.26669e-06	0.000232081
ENSG00000077264	PAK3	1.30298	0.00048663	0.00501934
ENSG00000130208	APOC1	1.30255	1.12808e-05	0.000267102
ENSG00000122641	INHBA	1.30023	0.000566853	0.00564004
ENSG00000115844	DLX2	1.30011	3.99968e-05	0.000710091
ENSG00000157613	CREB3L1	1.29886	0.000273297	0.00320907
ENSG00000121578	B4GALT4	1.29867	4.06011e-09	6.86367e-07
ENSG00000127589	TUBBP1	1.2977	8.35882e-05	0.00127354
ENSG00000183647	ZNF530	1.29762	0.000697118	0.00661471
ENSG00000135750	KCNK1	1.29729	1.48145e-09	3.12477e-07
ENSG00000110328	GALNT18	1.29507	0.000128679	0.00178113
ENSG00000118557	PMFBP1	1.29491	8.11985e-05	0.00124539
ENSG00000236751	LINC01186	1.29278	0.000120174	0.00168985
ENSG00000159618	ADGRG5	1.29251	1.14235e-05	0.000269372
ENSG00000256955	AC131009.2	1.29186	0.000649256	0.00626397
ENSG00000100558	PLEK2	1.29155	4.88038e-05	0.000829916
ENSG00000176834	VSIG10	1.29088	3.76523e-05	0.000676829
ENSG00000126215	XRCC3	1.29082	9.9931e-07	4.15464e-05
ENSG00000078269	SYNJ2	1.29062	4.31191e-05	0.000752735
ENSG00000076706	AP002956.1	1.29045	4.43588e-05	0.000770282
ENSG00000185201	IFITM2	1.28958	8.49983e-08	6.24344e-06
ENSG00000254979	AP000781.2	1.28686	3.42745e-06	0.000110675
ENSG00000273269	AC073283.3	1.28655	1.22672e-05	0.000285172
ENSG00000198053	SIRPA	1.28529	0.000439187	0.00463043
ENSG00000127920	GNG11	1.28487	0.000561159	0.00559723
ENSG00000179630	LACC1	1.28047	1.65097e-06	6.265e-05
ENSG00000100629	CEP128	1.28025	0.000597593	0.00588657
ENSG00000113742	CPEB4	1.27896	1.02731e-05	0.000250465
ENSG00000183914	DNAH2	1.27824	2.44206e-05	0.000487374
ENSG00000251349	MSANTD3-TMEFF1	1.27546	5.11117e-08	4.21368e-06
ENSG00000275074	NUDT18	1.27487	0.00116559	0.009809
ENSG00000167601	AXL	1.27368	8.98116e-05	0.00134606
ENSG00000234745	HLA-B	1.27263	0.000149877	0.00199989
ENSG00000144369	FAM171B	1.26888	5.25324e-05	0.000877742
ENSG00000284969	AL049629.2	1.26852	6.55389e-06	0.00017981
ENSG00000134802	SLC43A3	1.26848	3.86135e-06	0.00012062
ENSG00000130768	SMPDL3B	1.26353	2.35146e-06	8.2226e-05
ENSG00000175793	SFN	1.26222	4.69018e-05	0.00080328
ENSG00000057019	DCBLD2	1.26108	2.30005e-05	0.000464679
ENSG00000145555	MYO10	1.26086	4.16161e-08	3.638e-06
ENSG00000280087	AC011481.4	1.25994	5.44419e-05	0.000901782
ENSG00000241978	AKAP2	1.25939	8.5863e-05	0.00130388
ENSG00000065357	DGKA	1.25705	2.16635e-07	1.26734e-05
ENSG00000172780	RAB43	1.25402	6.00481e-07	2.83484e-05
ENSG00000274180	NATD1	1.25399	0.000691877	0.00657583
ENSG00000153531	ADPRHL1	1.25307	1.986e-07	1.18906e-05
ENSG00000029153	ARNTL2	1.25132	3.58519e-07	1.92909e-05
ENSG00000258311	AC009779.3	1.25009	2.02999e-07	1.20598e-05
ENSG00000235207	TUBBP6	1.24989	0.00077827	0.00714585
ENSG00000166311	SMPD1	1.24907	9.73847e-05	0.00143157
ENSG00000114529	C3orf52	1.24889	0.000635474	0.00615684
ENSG00000170340	B3GNT2	1.248	9.79008e-06	0.000241247
ENSG00000152818	UTRN	1.24779	4.97385e-05	0.000841846
ENSG00000186652	PRG2	1.24442	0.000179512	0.00231432
ENSG00000161921	CXCL16	1.2414	2.07066e-09	4.10513e-07
ENSG00000112297	CRYBG1	1.23754	0.000372311	0.00407748
ENSG00000105464	GRIN2D	1.23714	0.00118815	0.00995147
ENSG00000143933	CALM2	1.23706	7.00677e-06	0.000188413
ENSG00000157654	PALM2-AKAP2	1.23381	9.87644e-05	0.0014463
ENSG00000239887	C1orf226	1.23278	0.000329726	0.00370032
ENSG00000176920	FUT2	1.23226	0.000347566	0.00386406
ENSG00000186862	PDZD7	1.23201	0.000321644	0.00363566
ENSG00000230882	AC005077.4	1.2309	4.18507e-06	0.000128635
ENSG00000177465	ACOT4	1.22981	7.26154e-05	0.00113263
ENSG00000134198	TSPAN2	1.22741	0.000522332	0.00528358
ENSG00000188352	FOCAD	1.22623	7.36932e-07	3.30685e-05
ENSG00000225684	FAM225B	1.22326	0.00049922	0.00510796
ENSG00000125618	PAX8	1.22199	0.000104705	0.00151305
ENSG00000163840	DTX3L	1.22189	3.15105e-08	2.95697e-06
ENSG00000118242	MREG	1.22163	4.95283e-05	0.000839752
ENSG00000079819	EPB41L2	1.22131	2.87033e-07	1.58565e-05
ENSG00000104833	TUBB4A	1.221	0.000269238	0.00317764
ENSG00000143842	SOX13	1.22098	5.92018e-06	0.000167418
ENSG00000100097	LGALS1	1.22084	0.000887229	0.00796185
ENSG00000148400	NOTCH1	1.22048	4.20401e-06	0.000128873
LRG_1122	NOTCH1	1.21866	4.25857e-06	0.000130198
ENSG00000263917	AC011825.3	1.21861	0.000412607	0.0044081
ENSG00000142669	SH3BGRL3	1.21694	1.75908e-07	1.08718e-05
ENSG00000157510	AFAP1L1	1.21561	5.28169e-06	0.000154438
ENSG00000265303	AC099850.2	1.21452	0.00047461	0.00491299
ENSG00000170214	ADRA1B	1.21235	1.46393e-05	0.000328363
ENSG00000178150	ZNF114	1.21152	5.11153e-05	0.000859059
ENSG00000148426	PROSER2	1.21131	4.72557e-06	0.000141282
ENSG00000203711	C6orf99	1.21121	0.000371783	0.0040742
ENSG00000166394	CYB5R2	1.21015	4.40533e-05	0.000766135
ENSG00000132470	ITGB4	1.20808	5.76291e-06	0.000164182
ENSG00000185885	IFITM1	1.20725	5.01377e-05	0.000846962
ENSG00000090339	ICAM1	1.20466	2.72858e-07	1.52264e-05
ENSG00000185305	ARL15	1.20438	1.22081e-05	0.000284087
ENSG00000229097	CALM2P2	1.20318	6.86751e-05	0.0010889
ENSG00000168243	GNG4	1.2031	0.000539801	0.00542657
ENSG00000123240	OPTN	1.20308	3.01097e-05	0.000573057
ENSG00000258711	AL358334.2	1.20267	0.000149026	0.00199432
ENSG00000145247	OCIAD2	1.20116	1.21382e-07	8.23215e-06
ENSG00000100767	PAPLN	1.19944	0.000832336	0.00754881
ENSG00000185361	TNFAIP8L1	1.19875	0.000213484	0.00265166
ENSG00000204516	MICB	1.19859	1.78608e-06	6.65538e-05
ENSG00000263155	MYZAP	1.19764	5.55473e-05	0.000914819
ENSG00000100036	SLC35E4	1.19575	9.98143e-05	0.00145611
ENSG00000111252	SH2B3	1.19279	4.4491e-05	0.000771412
LRG_621	SH2B3	1.19242	4.39956e-05	0.000765709
ENSG00000166689	PLEKHA7	1.18865	3.46736e-05	0.00063571
ENSG00000185664	PMEL	1.18782	0.000377776	0.00411827
ENSG00000204267	TAP2	1.18668	3.81917e-06	0.000119954
ENSG00000156110	ADK	1.1856	5.7842e-09	8.92748e-07
LRG_1235	IFIH1	1.18439	9.70524e-06	0.000239671
ENSG00000115267	IFIH1	1.18433	8.97032e-06	0.000226137
ENSG00000128641	MYO1B	1.18333	8.26528e-05	0.00126264
ENSG00000188095	MESP2	1.18319	0.0006814	0.00650314
ENSG00000120913	PDLIM2	1.1827	1.42152e-06	5.59628e-05
ENSG00000151276	MAGI1	1.18221	0.000135986	0.00185878
ENSG00000250264	AL669918.1	1.18144	5.72175e-06	0.000163513
ENSG00000197903	HIST1H2BK	1.17992	0.000979942	0.00858607
ENSG00000176749	CDK5R1	1.17881	9.89891e-05	0.00144766
ENSG00000015475	BID	1.17699	7.06251e-05	0.00110836
ENSG00000136059	VILL	1.17516	0.00115607	0.0097453
ENSG00000131459	GFPT2	1.17481	4.32619e-06	0.00013174
ENSG00000184897	H1FX	1.17149	0.00029097	0.00336503
ENSG00000008517	IL32	1.16694	0.00109759	0.00936702
ENSG00000259856	RAB43P1	1.16687	2.322e-05	0.000467471
ENSG00000143390	RFX5	1.1658	3.75567e-05	0.000675639
ENSG00000123159	GIPC1	1.16506	1.475e-09	3.12477e-07
ENSG00000101188	NTSR1	1.1647	0.000850987	0.00767859
LRG_101	RFX5	1.16462	3.87711e-05	0.000690998
ENSG00000139410	SDSL	1.16417	0.000564805	0.00562627
ENSG00000226856	THORLNC	1.16104	0.000436659	0.00460938
ENSG00000174032	SLC25A30	1.16035	1.76973e-06	6.6375e-05
ENSG00000102699	PARP4	1.16035	4.04929e-05	0.000717236
ENSG00000100364	KIAA0930	1.15924	3.62505e-06	0.000115116
ENSG00000244144	AC128688.1	1.15806	0.000507322	0.00517243
ENSG00000119632	IFI27L2	1.15713	6.00962e-05	0.000979908
ENSG00000146112	PPP1R18	1.15476	2.47287e-07	1.4038e-05
ENSG00000222032	AC112721.2	1.15446	9.87398e-05	0.0014463
ENSG00000102218	RP2	1.15415	0.000234869	0.00286617
ENSG00000046653	GPM6B	1.15334	0.00107709	0.00922287
ENSG00000152240	HAUS1	1.14922	0.000151449	0.00201713
ENSG00000186577	SMIM29	1.14796	2.89246e-08	2.83328e-06
ENSG00000177674	AGTRAP	1.14511	4.05624e-07	2.10513e-05
ENSG00000261061	AC092718.4	1.14456	0.00109204	0.00933352
ENSG00000143786	CNIH3	1.14326	0.000767079	0.0070827
ENSG00000162734	PEA15	1.14197	1.03873e-06	4.28751e-05
ENSG00000089060	SLC8B1	1.14163	4.46191e-06	0.000134636
ENSG00000261512	AC092368.3	1.14155	0.000368125	0.00404956
ENSG00000154237	LRRK1	1.13832	1.66532e-06	6.30764e-05
ENSG00000057252	SOAT1	1.13725	7.79492e-09	1.08614e-06
ENSG00000162407	PLPP3	1.13718	0.000804579	0.00733469
ENSG00000139117	CPNE8	1.13707	1.53511e-06	5.94172e-05
ENSG00000227295	ELL2P1	1.1349	0.000897184	0.00803552
ENSG00000169247	SH3TC2	1.13414	0.000233661	0.00285415
ENSG00000168394	TAP1	1.13107	4.97185e-07	2.4742e-05
ENSG00000272269	AL138724.1	1.12818	0.000497998	0.00509999
ENSG00000230043	TMSB4XP6	1.12651	8.53468e-05	0.00129947
ENSG00000109079	TNFAIP1	1.12556	6.59288e-06	0.000180113
ENSG00000266028	SRGAP2	1.12368	7.64782e-09	1.07214e-06
ENSG00000248235	AC037459.1	1.12293	1.73427e-06	6.53651e-05
ENSG00000118985	ELL2	1.1219	0.000125301	0.00174524
ENSG00000057704	TMCC3	1.12114	0.000295509	0.00340554
ENSG00000162976	PQLC3	1.12061	0.000115077	0.00163317
LRG_269	SH3TC2	1.11941	0.000279283	0.00325609
ENSG00000164124	TMEM144	1.1182	3.15857e-05	0.000596212
ENSG00000162591	MEGF6	1.11665	0.00071775	0.00676858
ENSG00000176463	SLCO3A1	1.11558	4.97616e-05	0.000841846
ENSG00000126561	STAT5A	1.1137	0.000396739	0.00428639
ENSG00000204642	HLA-F	1.11178	3.20026e-05	0.000603091
ENSG00000196550	FAM72A	1.10989	0.000671596	0.00643093
ENSG00000263513	FAM72C	1.10983	0.000783416	0.00718449
ENSG00000099250	NRP1	1.10964	8.9776e-05	0.00134606
ENSG00000140365	COMMD4	1.10919	2.48784e-05	0.000493916
ENSG00000169403	PTAFR	1.10867	0.000627826	0.00611107
ENSG00000197279	ZNF165	1.10821	0.000903552	0.0080674
ENSG00000247240	UBL7-AS1	1.10789	4.49119e-05	0.000776952
ENSG00000140859	KIFC3	1.10669	1.39508e-06	5.53131e-05
ENSG00000215784	FAM72D	1.10616	0.000936815	0.00829993
ENSG00000139880	CDH24	1.1051	0.000309707	0.00352849
LRG_41	CD59	1.10433	9.53094e-06	0.000236893
ENSG00000085063	CD59	1.10297	9.70265e-06	0.000239671
ENSG00000267073	AC005256.1	1.10218	0.000763111	0.00706308
ENSG00000166913	YWHAB	1.10011	4.88248e-08	4.09683e-06
LRG_52	CYBA	1.09993	6.93898e-06	0.000187556
ENSG00000146700	SSC4D	1.09991	0.000498748	0.00510539
ENSG00000072422	RHOBTB1	1.09966	0.00117118	0.00984157
ENSG00000270504	AL391422.4	1.09965	8.53226e-06	0.000216757
ENSG00000164442	CITED2	1.09862	7.97654e-05	0.00122832
ENSG00000101213	PTK6	1.09736	0.000163825	0.00215361
ENSG00000101695	RNF125	1.09548	0.000637467	0.00616836
ENSG00000156299	TIAM1	1.09538	0.000324508	0.00365779
ENSG00000101000	PROCR	1.09522	5.1706e-05	0.000867084
ENSG00000281991	TMEM265	1.09378	5.27751e-05	0.000881156
ENSG00000114738	MAPKAPK3	1.09377	1.17163e-08	1.45605e-06
ENSG00000108854	SMURF2	1.09315	0.000182095	0.00233947
ENSG00000128245	YWHAH	1.09309	6.19077e-06	0.000172524
ENSG00000077150	NFKB2	1.09228	7.25402e-06	0.000193927
ENSG00000197457	STMN3	1.09078	0.000430082	0.0045483
ENSG00000151835	SACS	1.09074	0.000829194	0.00752923
ENSG00000185761	ADAMTSL5	1.09032	0.000147987	0.00198459
ENSG00000142694	EVA1B	1.08679	0.000534773	0.00538308
ENSG00000170545	SMAGP	1.08533	1.57016e-06	5.9966e-05
ENSG00000127666	TICAM1	1.08222	5.53961e-06	0.000159801
LRG_358	TICAM1	1.08222	5.55619e-06	0.000159878
ENSG00000088305	DNMT3B	1.07968	0.000137592	0.00187515
ENSG00000073711	PPP2R3A	1.07951	6.05214e-06	0.000169482
ENSG00000066697	MSANTD3	1.07935	4.79081e-07	2.40493e-05
ENSG00000135605	TEC	1.07912	0.00022876	0.00280751
ENSG00000242498	ARPIN	1.07906	3.40669e-06	0.000110159
ENSG00000164086	DUSP7	1.07864	5.11338e-08	4.21368e-06
ENSG00000100490	CDKL1	1.07852	0.000613124	0.00600867
LRG_56	DNMT3B	1.07846	0.000140171	0.00189792
ENSG00000204839	MROH6	1.078	3.21975e-05	0.000604793
ENSG00000153317	ASAP1	1.07765	6.10359e-05	0.000993119
ENSG00000070404	FSTL3	1.07759	8.74127e-06	0.000221577
ENSG00000257674	AC020629.1	1.0774	1.67784e-05	0.000363118
ENSG00000170779	CDCA4	1.07643	0.000206552	0.00259075
ENSG00000154640	BTG3	1.0742	1.70204e-05	0.000366743
ENSG00000120708	TGFBI	1.07195	0.000257167	0.00306667
ENSG00000175130	MARCKSL1	1.07174	0.000886447	0.00795795
ENSG00000181192	DHTKD1	1.07062	0.000228955	0.00280751
LRG_1154	SH3BP1	1.07058	0.000325246	0.00366297
ENSG00000153233	PTPRR	1.06969	0.000850474	0.00767859
ENSG00000185186	LINC00313	1.06785	0.00116838	0.00982525
ENSG00000100092	SH3BP1	1.0654	0.000311688	0.00354753
ENSG00000213719	CLIC1	1.06522	4.54607e-06	0.000136626
ENSG00000065882	TBC1D1	1.06253	2.56451e-05	0.000504799
ENSG00000163577	EIF5A2	1.06134	0.000149795	0.00199989
ENSG00000213977	TAX1BP3	1.05915	8.28831e-08	6.12722e-06
ENSG00000182628	SKA2	1.05906	0.000550248	0.00551231
ENSG00000168672	FAM84B	1.05719	0.000446007	0.0046844
LRG_1215	B2M	1.05702	1.91078e-07	1.16219e-05
ENSG00000091436	MAP3K20	1.05646	0.000323465	0.00365086
ENSG00000224594	RPL29P19	1.05448	0.00108944	0.00931821
ENSG00000161653	NAGS	1.05409	0.000700971	0.00664464
ENSG00000236876	TMSB4XP1	1.05397	0.00102972	0.00891015
ENSG00000039560	RAI14	1.05365	3.79976e-07	2.01756e-05
LRG_126	ZAP70	1.05363	0.000589483	0.00581915
ENSG00000090097	PCBP4	1.05339	3.2277e-05	0.000604793
ENSG00000166710	B2M	1.05285	1.97158e-07	1.18351e-05
ENSG00000099282	TSPAN15	1.04719	0.000425503	0.0045122
ENSG00000130508	PXDN	1.04709	1.2543e-05	0.000289243
ENSG00000176485	PLA2G16	1.04707	0.00119614	0.0099965
ENSG00000233384	AC096537.1	1.04642	0.000755611	0.00701059
ENSG00000178078	STAP2	1.04118	5.95003e-05	0.000972952
ENSG00000117475	BLZF1	1.03952	1.999e-06	7.20362e-05
ENSG00000214140	PRCD	1.03896	0.000278016	0.00324955
ENSG00000051523	CYBA	1.03872	1.05285e-05	0.000254267
ENSG00000253304	TMEM200B	1.03822	0.000746122	0.00697037
ENSG00000258130	AC106782.1	1.0333	0.000326181	0.0036689
ENSG00000067057	PFKP	1.03324	6.7016e-06	0.000182124
ENSG00000168807	SNTB2	1.03209	0.000377183	0.00411376
ENSG00000138744	NAAA	1.03197	1.55791e-05	0.000344071
ENSG00000224126	UBE2SP2	1.03082	0.00109134	0.00933098
ENSG00000181467	RAP2B	1.02632	3.46044e-06	0.000111391
LRG_467	DDB2	1.0263	0.000966698	0.0084862
ENSG00000064652	SNX24	1.02509	2.53038e-05	0.000500655
ENSG00000273117	AC144652.1	1.02236	0.000200182	0.00253017
ENSG00000140836	ZFHX3	1.02025	0.000554427	0.0055421
ENSG00000087510	TFAP2C	1.02	0.000318276	0.00360119
ENSG00000283876	MIR4260	1.01996	0.000280552	0.00326591
ENSG00000177556	ATOX1	1.01995	0.000615458	0.00602694
ENSG00000187653	TMSB4XP8	1.01729	8.57778e-05	0.00130345
ENSG00000151116	UEVLD	1.01513	4.06508e-06	0.000125434
ENSG00000144749	LRIG1	1.0147	0.000549772	0.00550994
ENSG00000115884	SDC1	1.01404	0.000329779	0.00370032
ENSG00000092330	TINF2	1.01203	1.54618e-08	1.77741e-06
ENSG00000286106	AC253572.1	1.01199	0.000254185	0.00304532
ENSG00000173442	EHBP1L1	1.01196	7.64097e-05	0.00118219
ENSG00000169255	B3GALNT1	1.01114	0.00116143	0.00978468
ENSG00000177628	GBA	1.00921	8.0543e-05	0.00123781
ENSG00000204622	HLA-J	1.00713	0.000374147	0.00408453
ENSG00000014914	MTMR11	1.00638	0.000917317	0.00816178
ENSG00000100065	CARD10	1.0046	0.000123507	0.00172512
ENSG00000142185	TRPM2	1.00305	7.25938e-05	0.00113263
ENSG00000101665	SMAD7	1.00302	0.000297059	0.00341314
ENSG00000198715	GLMP	1.00216	0.00100594	0.00877044
